# Supplementary material for: The trypanosome vault particle is composed of multiple major vault protein paralogs and harbors vault RNA
Source: J Biol Chem. 2025 Sep 11;301(10):110706. doi: 10.1016/j.jbc.2025.110706 (PMC12547018; doi:10.1016/j.jbc.2025.110706)
Supplement: Supporting Table S2 [file mmc3.xlsx]

## Sheet: IP_TritonLS
Significant	[-LOG(P-value)	Difference	enrichment ratio	Product Description	T: Protein IDs	T: Majority protein IDs	Gene IDs		T: Fasta headers	Computed GO Component IDs	Computed GO Components	Computed GO Function IDs	Computed GO Functions	Computed GO Process IDs	Computed GO Processes	Curated GO Component IDs	Curated GO Components	Curated GO Function IDs	Curated GO Functions	Curated GO Process IDs	Curated GO Processes	Gene ID	SignalP Peptide	Cterm Localization_TrypTag	N-term_Localization_TrypTag	Symbol color	Symbol type	Symbol size	Show label	matrix38	N: Peptides	N: Razor + unique peptides	N: Unique peptides	N: Sequence coverage [%]	N: Unique + razor sequence coverage [%]	N: Unique sequence coverage [%]	N: Mol. weight [kDa]	N: Q-value	N: Score	N: Intensity	N: MS/MS count	TM Domains	LFQ intensity 11_1	LFQ intensity 12_1	LFQ intensity 13_1	LFQ intensity 31_1	LFQ intensity 32_1	LFQ intensity 33_1	T: id
+	5.04613	11.6997	39591200001	major vault protein, putative;major vault protein, putative	Tb927.10.6310:mRNA-p1;Tb11.v5.0275.1-p1	Tb927.10.6310:mRNA-p1;Tb11.v5.0275.1-p1	Tb927.10.6310;Tb11.v5.0275		Tb927.10.6310:mRNA-p1 | transcript=Tb927.10.6310:mRNA | gene=Tb927.10.6310 | organism=Trypanosoma_brucei_brucei_TREU927 | gene_product=major vault protein, putative | transcript_product=major vault protein, putative | location=Tb927_10_v5.1:1595162-1597750	N/A;N/A	N/A;N/A	N/A;N/A	N/A;N/A	N/A;N/A	N/A;N/A	GO:0005737;GO:0005634;GO:0005737;GO:0005634	cytoplasm;nucleus;cytoplasm;nucleus	N/A;N/A	N/A;N/A	GO:0023057;GO:0023057	negative regulation of signaling;negative regulation of signaling	Tb11.v5.0275;Tb927.10.6310	N/A;N/A			Color2 [A=255, R=255, G=0, B=0]	9	4		+	49	49	49	71.8	71.8	71.8	96.198	0	323.31	2844500000	261	0	0	0	0	924940032	2132099968	902080000	99
+	4.66931	11.6889	60483998721	major vault protein, putative;major vault protein, putative;major vault protein, putative	Tb927.5.4460:mRNA-p1;Tb05.5K5.110:mRNA-p1;Tb11.v5.0866.1-p1	Tb927.5.4460:mRNA-p1;Tb05.5K5.110:mRNA-p1;Tb11.v5.0866.1-p1	Tb927.5.4460;Tb05.5K5.110;Tb11.v5.0866		Tb927.5.4460:mRNA-p1 | transcript=Tb927.5.4460:mRNA | gene=Tb927.5.4460 | organism=Trypanosoma_brucei_brucei_TREU927 | gene_product=major vault protein, putative | transcript_product=major vault protein, putative | location=Tb927_05_v5.1:1373806-1376322(-)	N/A;N/A;N/A	N/A;N/A;N/A	N/A;N/A;N/A	N/A;N/A;N/A	N/A;N/A;N/A	N/A;N/A;N/A	N/A;N/A;GO:0005737;GO:0005634	N/A;N/A;cytoplasm;nucleus	N/A;N/A;N/A	N/A;N/A;N/A	N/A;N/A;N/A	N/A;N/A;N/A	Tb05.5K5.110;Tb11.v5.0866;Tb927.5.4460	N/A;N/A;N/A		cytoplasm(patchy) GO:0005737	Color2 [A=255, R=255, G=0, B=0]	9	4		+	62	62	62	72.9	72.9	72.9	94.102	0	323.31	4408600000	316	0	0	0	0	1484899968	3264399872	1299100032	45
+	4.86169	11.2508	40593099521	major vault protein, putative	Tb927.10.1990:mRNA-p1;Tb11.v5.0641.1-p1	Tb927.10.1990:mRNA-p1	Tb927.10.1990		Tb927.10.1990:mRNA-p1 | transcript=Tb927.10.1990:mRNA | gene=Tb927.10.1990 | organism=Trypanosoma_brucei_brucei_TREU927 | gene_product=major vault protein, putative | transcript_product=major vault protein, putative | location=Tb927_10_v5.1:521750-524341(+	N/A	N/A	N/A	N/A	N/A	N/A	GO:0005737;GO:0005634	cytoplasm;nucleus	N/A	N/A	N/A	N/A	Tb927.10.1990	N/A		cytoplasm(25%, points), cytoplasm(75%, patchy) GO:0005737	Color2 [A=255, R=255, G=0, B=0]	9	4		+	61	61	61	83.5	83.5	83.5	95.062	0	323.31	2962400000	301	0	0	0	0	992889984	2100800000	965619968	369
+	3.58462	7.5323	158.675	ARM-like helical domain-containing protein	Tb927.1.1670:mRNA-p1;Tb11.v5.0887.1-p1	Tb927.1.1670:mRNA-p1	Tb927.1.1670		Tb927.1.1670:mRNA-p1 | transcript=Tb927.1.1670:mRNA | gene=Tb927.1.1670 | organism=Trypanosoma_brucei_brucei_TREU927 | gene_product=ARM-like helical domain-containing protein | transcript_product=ARM-like helical domain-containing protein | location=Tb927_	N/A	N/A	N/A	N/A	N/A	N/A	GO:0005737	cytoplasm	N/A	N/A	N/A	N/A	Tb927.1.1670	N/A	cytoplasm GO:0005737	cytoplasm GO:0005737	Color2 [A=255, R=169, G=169, B=169]	1	4		+	45	45	45	51.6	51.6	51.6	120.87	0	323.31	348920000	152	0	1746200	421320	769860	138750000	133810000	193530000	179
+	2.96601	7.3784	304.441	SNF2 DNA repair protein, putative	Tb927.3.5440:mRNA-p1	Tb927.3.5440:mRNA-p1	Tb927.3.5440		Tb927.3.5440:mRNA-p1 | transcript=Tb927.3.5440:mRNA | gene=Tb927.3.5440 | organism=Trypanosoma_brucei_brucei_TREU927 | gene_product=SNF2 DNA repair protein, putative | transcript_product=SNF2 DNA repair protein, putative | location=Tb927_03_v5.1:1521398-15	N/A	N/A	GO:0005524;GO:0051213	ATP binding;dioxygenase activity	N/A	N/A	GO:0005654;GO:0005634	nucleoplasm;nucleus	N/A	N/A	N/A	N/A	Tb927.3.5440	N/A	nucleoplasm GO:0005654	nucleoplasm GO:0005654	Color2 [A=255, R=169, G=169, B=169]	1	4		+	53	53	53	43	43	43	167.03	0	275.92	375910000	157	0	1651300	0	0	199040000	252310000	51374000	1070
+	4.58429	6.75473	227.03	ATP-dependent DEAD/H RNA helicase, putative	Tb927.5.3600.1:mRNA-p1;Tb927.5.3600.2:mRNA-p1	Tb927.5.3600.1:mRNA-p1;Tb927.5.3600.2:mRNA-p1	Tb927.5.3600.1;Tb927.5.3600.2		Tb927.5.3600.1:mRNA-p1 | transcript=Tb927.5.3600.1:mRNA | gene=Tb927.5.3600 | organism=Trypanosoma_brucei_brucei_TREU927 | gene_product=ATP-dependent DEAD/H RNA helicase, putative | transcript_product=ATP-dependent DEAD/H RNA helicase, putative | location=																	Color2 [A=255, R=169, G=169, B=169]	1	4			36	36	36	53	53	53	90.212	0	316.4	135600000	104	NaN	815390	0	0	53232000	75797000	56089000	1228
+	3.98061	6.20597	113.434	STE group serine/threonine-protein kinase, putative	Tb927.1.1530:mRNA-p1;Tb11.v5.0534.1-p1	Tb927.1.1530:mRNA-p1	Tb927.1.1530		Tb927.1.1530:mRNA-p1 | transcript=Tb927.1.1530:mRNA | gene=Tb927.1.1530 | organism=Trypanosoma_brucei_brucei_TREU927 | gene_product=STE group serine/threonine-protein kinase, putative | transcript_product=STE group serine/threonine-protein kinase, putative	GO:0016020	membrane	GO:0005524;GO:0004672	ATP binding;protein kinase activity	GO:0006811;GO:0006468	ion transport;protein phosphorylation	GO:0005737;GO:0030133	cytoplasm;transport vesicle	GO:0004672	protein kinase activity	GO:0006468	protein phosphorylation	Tb927.1.1530	N/A	cytoplasm(reticulated) GO:0030133 GO:0005737	endocytic, cytoplasm(weak) GO:0030133 GO:0005737	Color2 [A=255, R=169, G=169, B=169]	1	4		+	27	27	27	22.8	22.8	22.8	191.48	0	181.72	50243000	77	0	418780	0	181430	20853000	27454000	19777000	176
+	2.56349	6.0464	68.9205	Replication Factor C Subunit 1-related protein	Tb927.1.1890:mRNA-p1	Tb927.1.1890:mRNA-p1	Tb927.1.1890		Tb927.1.1890:mRNA-p1 | transcript=Tb927.1.1890:mRNA | gene=Tb927.1.1890 | organism=Trypanosoma_brucei_brucei_TREU927 | gene_product=Replication Factor C Subunit 1-related protein | transcript_product=Replication Factor C Subunit 1-related protein | locatio	N/A	N/A	N/A	N/A	N/A	N/A	GO:0005737;GO:0005654;GO:0005634	cytoplasm;nucleoplasm;nucleus	GO:0003677	DNA binding	N/A	N/A	Tb927.1.1890	N/A	nucleoplasm, cytoplasm(weak, reticulated) GO:0005654 GO:0005737	nucleoplasm, cytoplasm(points) GO:0005654 GO:0005737	Color2 [A=255, R=169, G=169, B=169]	1	4		+	34	34	34	37.6	37.6	37.6	129.39	0	282.68	213200000	130	0	0	0	3831400	106330000	100750000	56982000	184
+	3.07826	6.03107	743150001	p21-C-terminal region-binding protein, putative	Tb927.11.9050:mRNA-p1	Tb927.11.9050:mRNA-p1	Tb927.11.9050		Tb927.11.9050:mRNA-p1 | transcript=Tb927.11.9050:mRNA | gene=Tb927.11.9050 | organism=Trypanosoma_brucei_brucei_TREU927 | gene_product=p21-C-terminal region-binding protein, putative | transcript_product=p21-C-terminal region-binding protein, putative | lo	N/A	N/A	N/A	N/A	N/A	N/A	GO:0005813;GO:0097431;GO:0005730;GO:0005654;GO:0005634	centrosome;mitotic spindle pole;nucleolus;nucleoplasm;nucleus	GO:0019207;GO:0015631	kinase regulator activity;tubulin binding	GO:0006974;GO:0000132;GO:0034453;GO:0090307;GO:0007052;GO:0000079	cellular response to DNA damage stimulus;establishment of mitotic spindle orientation;microtubule anchoring;mitotic spindle assembly;mitotic spindle organization;regulation of cyclin-dependent protein serine/threonine kinase activity	Tb927.11.9050	N/A	nucleolus(strong), nucleoplasm GO:0005730 GO:0005654	nucleolus GO:0005730 GO:0005654	Color2 [A=255, R=169, G=169, B=169]	1	4		+	15	15	15	46.9	46.9	46.9	44.583	0	97.254	56417000	51	0	0	0	0	23731000	21358000	29226000	888
+	2.04402	4.5149	29.6348	ruvB-like DNA helicase, putative	Tb927.4.1270:mRNA-p1	Tb927.4.1270:mRNA-p1	Tb927.4.1270		Tb927.4.1270:mRNA-p1 | transcript=Tb927.4.1270:mRNA | gene=Tb927.4.1270 | organism=Trypanosoma_brucei_brucei_TREU927 | gene_product=ruvB-like DNA helicase, putative | transcript_product=ruvB-like DNA helicase, putative | location=Tb927_04_v5.1:336560-33793	GO:0031011;GO:0035267;GO:0097255	Ino80 complex;NuA4 histone acetyltransferase complex;R2TP complex	GO:0043139;GO:0005524;GO:0003678	5'-3' DNA helicase activity;ATP binding;DNA helicase activity	N/A	N/A	GO:0031011;GO:0035267;GO:0097255;GO:0000812;GO:0097014;GO:0005737;GO:0031981;GO:0005654;GO:0005844;GO:0030133	Ino80 complex;NuA4 histone acetyltransferase complex;R2TP complex;Swr1 complex;ciliary plasm;cytoplasm;nuclear lumen;nucleoplasm;polysome;transport vesicle	GO:0003678	DNA helicase activity	GO:0000492;GO:0006338;GO:0016573;GO:0006357	box C/D snoRNP assembly;chromatin remodeling;histone acetylation;regulation of transcription by RNA polymerase II	Tb927.4.1270	N/A	nucleoplasm, cytoplasm(points) GO:0030133 GO:0005737 GO:0005654 GO:0097014 GO:0031981	endocytic(50%), cytoplasm(50%), nucleoplasm(points, 50%), cytoplasm(points, 50%), flagellar cytoplasm(50%), nuclear lumen(50%) GO:0030133 GO:0005737 GO:0005654 GO:0097014 GO:0031981	Color2 [A=255, R=169, G=169, B=169]	1	4		+	16	16	16	44.2	44.2	44.2	49.905	0	57.151	38384000	48	0	0	1608400	0	27660000	12537000	7467600	1092
+	3.87773	4.28367	41.1747	universal minicircle sequence binding protein 1	Tb927.10.6070:mRNA-p1	Tb927.10.6070:mRNA-p1	Tb927.10.6070		Tb927.10.6070:mRNA-p1 | transcript=Tb927.10.6070:mRNA | gene=Tb927.10.6070 | organism=Trypanosoma_brucei_brucei_TREU927 | gene_product=universal minicircle sequence binding protein 1 | transcript_product=universal minicircle sequence binding protein 1 | lo	N/A	N/A	GO:0003676;GO:0008270	nucleic acid binding;zinc ion binding	N/A	N/A	GO:0005737;GO:0031981;GO:0005730	cytoplasm;nuclear lumen;nucleolus	GO:0003729;GO:0003676;GO:0003727;GO:0045182	mRNA binding;nucleic acid binding;single-stranded RNA binding;translation regulator activity	GO:0000278;GO:0033955;GO:2000767	mitotic cell cycle;obsolete mitochondrial DNA inheritance;positive regulation of cytoplasmic translation	Tb927.10.6070	N/A	nuclear lumen, nucleolus(peripheral, points) GO:0005737 GO:0031981 GO:0005730	cytoplasm(patchy, 50%), cytoplasm(points, 25%) GO:0005737 GO:0031981 GO:0005730	Color2 [A=255, R=255, G=0, B=128]	9	4		+	7	7	6	63.6	63.6	54.3	14.566	0	87.64	38069000	33	0	0	0	1165400	16028000	14994000	16963000	456
+	2.82549	4.2801	19.8701	Flagella connector protein 1	Tb927.11.1340:mRNA-p1	Tb927.11.1340:mRNA-p1	Tb927.11.1340		Tb927.11.1340:mRNA-p1 | transcript=Tb927.11.1340:mRNA | gene=Tb927.11.1340 | organism=Trypanosoma_brucei_brucei_TREU927 | gene_product=Flagella connector protein 1 | transcript_product=Flagella connector protein 1 | location=Tb927_11_v5.1:387361-390831(+)	N/A	N/A	N/A	N/A	N/A	N/A	GO:0005930;GO:0005929;GO:0120118	axoneme;cilium;flagella connector	GO:0005515	protein binding	GO:0044458;GO:0010608	motile cilium assembly;posttranscriptional regulation of gene expression	Tb927.11.1340	N/A	flagella connector GO:0120118 GO:0005930	flagella connector, cytoplasm(points, weak), axoneme(cell cycle dependent) GO:0120118 GO:0005930	Color2 [A=255, R=169, G=169, B=169]	1	4		+	23	23	23	31.2	31.2	31.2	127.91	0	112.99	63591000	70	0	1708900	0	2247100	25128000	26857000	26621000	614
+	2.06963	4.2288	17.7052	Nucleolar protein 91	Tb927.10.1560:mRNA-p1	Tb927.10.1560:mRNA-p1	Tb927.10.1560		Tb927.10.1560:mRNA-p1 | transcript=Tb927.10.1560:mRNA | gene=Tb927.10.1560 | organism=Trypanosoma_brucei_brucei_TREU927 | gene_product=Nucleolar protein 91 | transcript_product=Nucleolar protein 91 | location=Tb927_10_v5.1:428589-431072(-) | protein_length	N/A	N/A	N/A	N/A	N/A	N/A	GO:0005739;GO:0005730;GO:0005634;GO:0005819	mitochondrion;nucleolus;nucleus;spindle	N/A	N/A	N/A	N/A	Tb927.10.1560	N/A	nucleolus GO:0005730	nucleolus GO:0005730	Color2 [A=255, R=169, G=169, B=169]	1	4		+	14	14	14	22	22	22	91.596	0	40.347	68787000	45	0	0	0	3580700	23649000	15468000	24280000	350
+	3.27382	4.04537	293824001	Beta propeller protein 1	Tb927.8.1980:mRNA-p1	Tb927.8.1980:mRNA-p1	Tb927.8.1980		Tb927.8.1980:mRNA-p1 | transcript=Tb927.8.1980:mRNA | gene=Tb927.8.1980 | organism=Trypanosoma_brucei_brucei_TREU927 | gene_product=Beta propeller protein 1 | transcript_product=Beta propeller protein 1 | location=Tb927_08_v5.1:632487-633920(+) | protein_l	GO:0005730	nucleolus	GO:0005515	protein binding	GO:0006364	rRNA processing	GO:0020016;GO:0005739;GO:0005730;GO:0005634;GO:0120267	ciliary pocket;mitochondrion;nucleolus;nucleus;pellicular membrane	N/A	N/A	GO:0045943;GO:0006364	positive regulation of transcription by RNA polymerase I;rRNA processing	Tb927.8.1980	N/A	nucleolus GO:0120267 GO:0020016 GO:0005730	pellicular membrane, flagellar pocket(50%) GO:0120267 GO:0020016 GO:0005730	Color2 [A=255, R=169, G=169, B=169]	1	4		+	15	15	15	37.1	37.1	37.1	53.365	0	44.218	21958000	30	0	0	0	0	7736000	9857400	11789000	1520
+	2.55527	3.9622	13.2996	Cell cycle sequence binding phosphoprotein, putative	Tb927.5.760:mRNA-p1	Tb927.5.760:mRNA-p1	Tb927.5.760		Tb927.5.760:mRNA-p1 | transcript=Tb927.5.760:mRNA | gene=Tb927.5.760 | organism=Trypanosoma_brucei_brucei_TREU927 | gene_product=Cell cycle sequence binding phosphoprotein, putative | transcript_product=Cell cycle sequence binding phosphoprotein, putative	N/A	N/A	N/A	N/A	N/A	N/A	GO:0005737;GO:0005634	cytoplasm;nucleus	GO:0051219	phosphoprotein binding	N/A	N/A	Tb927.5.760	N/A	cytoplasm(points), nucleus(points), cytoplasm GO:0005737 GO:0005634	cytoplasm(points) GO:0005737 GO:0005634	Color2 [A=255, R=169, G=169, B=169]	1	4		+	13	13	13	30.4	30.4	30.4	79.048	0	125.42	68365000	56	0	1648200	858500	3555600	27348000	30241000	23037000	1244
+	2.71733	3.84957	29.8408	STOP axonemal protein	Tb927.8.6240:mRNA-p1	Tb927.8.6240:mRNA-p1	Tb927.8.6240		Tb927.8.6240:mRNA-p1 | transcript=Tb927.8.6240:mRNA | gene=Tb927.8.6240 | organism=Trypanosoma_brucei_brucei_TREU927 | gene_product=STOP axonemal protein | transcript_product=STOP axonemal protein | location=Tb927_08_v5.1:1814348-1815148(+) | protein_lengt	N/A	N/A	N/A	N/A	N/A	N/A	GO:0005930;GO:0005856	axoneme;cytoskeleton	GO:0008017	microtubule binding	GO:0034453	microtubule anchoring	Tb927.8.6240	N/A	axoneme GO:0005930	axoneme GO:0005930	Color2 [A=255, R=169, G=169, B=169]	1	4		+	9	9	9	42.1	42.1	42.1	30.042	0	67.203	30425000	29	0	0	0	1352200	9440800	10580000	20330000	1604
+	1.83343	3.72217	35.7896	RGG protein	Tb927.6.2230:mRNA-p1	Tb927.6.2230:mRNA-p1	Tb927.6.2230		Tb927.6.2230:mRNA-p1 | transcript=Tb927.6.2230:mRNA | gene=Tb927.6.2230 | organism=Trypanosoma_brucei_brucei_TREU927 | gene_product=RGG protein | transcript_product=RGG protein | location=Tb927_06_v5.1:704537-706921(+) | protein_length=794 | sequence_SO=ch	N/A	N/A	N/A	N/A	N/A	N/A	GO:0005737;GO:0020023;GO:0031019;GO:0005739;GO:0005654	cytoplasm;kinetoplast;mitochondrial mRNA editing complex;mitochondrion;nucleoplasm	GO:0003723;GO:0003729	RNA binding;mRNA binding	GO:0032774	RNA biosynthetic process	Tb927.6.2230	N/A	mitochondrion, kinetoplast(region, strong) GO:0005737 GO:0005654 GO:0005739 GO:0020023	cytoplasm, flagellar cytoplasm(weak), nucleoplasm(point, 50%) GO:0005737 GO:0005654 GO:0005739 GO:0020023	Color2 [A=255, R=169, G=169, B=169]	1	4		+	14	14	14	20.4	20.4	20.4	88.736	0	85.023	18954000	35	0	0	0	754450	3504700	18347000	5149800	1278
+	2.82838	3.68163	22.875	ruvB-like DNA helicase, putative	Tb927.4.2000:mRNA-p1	Tb927.4.2000:mRNA-p1	Tb927.4.2000		Tb927.4.2000:mRNA-p1 | transcript=Tb927.4.2000:mRNA | gene=Tb927.4.2000 | organism=Trypanosoma_brucei_brucei_TREU927 | gene_product=ruvB-like DNA helicase, putative | transcript_product=ruvB-like DNA helicase, putative | location=Tb927_04_v5.1:505347-50677	GO:0031011;GO:0035267;GO:0097255	Ino80 complex;NuA4 histone acetyltransferase complex;R2TP complex	GO:0043139;GO:0005524;GO:0003678	5'-3' DNA helicase activity;ATP binding;DNA helicase activity	N/A	N/A	GO:0031011;GO:0035267;GO:0097255;GO:0000812;GO:0005737;GO:0005654;GO:0005634	Ino80 complex;NuA4 histone acetyltransferase complex;R2TP complex;Swr1 complex;cytoplasm;nucleoplasm;nucleus	GO:0003678	DNA helicase activity	GO:0000492;GO:0006338;GO:0016573;GO:0006357	box C/D snoRNP assembly;chromatin remodeling;histone acetylation;regulation of transcription by RNA polymerase II	Tb927.4.2000	N/A	nucleoplasm, cytoplasm, cytoplasm(points) GO:0005737 GO:0005634 GO:0005654	cytoplasm(points), nucleus(points) GO:0005737 GO:0005634 GO:0005654	Color2 [A=255, R=169, G=169, B=169]	1	4		+	11	11	11	29.5	29.5	29.5	52.61	0	62.761	28615000	32	0	1531100	0	0	12822000	12273000	9928900	1101
+	3.89788	3.60787	161299001	nucleolar protein 56	Tb927.8.3750:mRNA-p1	Tb927.8.3750:mRNA-p1	Tb927.8.3750		Tb927.8.3750:mRNA-p1 | transcript=Tb927.8.3750:mRNA | gene=Tb927.8.3750 | organism=Trypanosoma_brucei_brucei_TREU927 | gene_product=nucleolar protein 56 | transcript_product=nucleolar protein 56 | location=Tb927_08_v5.1:1120813-1122264(-) | protein_length=	N/A	N/A	N/A	N/A	GO:0042254	ribosome biogenesis	GO:0031428;GO:0005730;GO:0005654;GO:0005634;GO:0032040;GO:0005819	box C/D RNP complex;nucleolus;nucleoplasm;nucleus;small-subunit processome;spindle	GO:0030515	snoRNA binding	GO:0000398;GO:0006364	mRNA splicing, via spliceosome;rRNA processing	Tb927.8.3750	N/A	nucleolus(strong, points), nucleoplasm(points) GO:0005654 GO:0005730	nucleoplasm(points), nucleolus(points) GO:0005654 GO:0005730	Color2 [A=255, R=169, G=169, B=169]	1	4		+	13	13	13	38.3	38.3	38.3	54.358	0	69.203	13104000	25	0	0	0	0	6005800	6314800	3809300	1551
+	1.84826	3.54103	265470001	Mono-functional DNA-alkylating methyl methanesulfonate N-term/CPSF A subunit region, putative	Tb927.7.6980:mRNA-p1	Tb927.7.6980:mRNA-p1	Tb927.7.6980		Tb927.7.6980:mRNA-p1 | transcript=Tb927.7.6980:mRNA | gene=Tb927.7.6980 | organism=Trypanosoma_brucei_brucei_TREU927 | gene_product=Mono-functional DNA-alkylating methyl methanesulfonate N-term/CPSF A subunit region, putative | transcript_product=Mono-func	GO:0005634	nucleus	GO:0003676;GO:0005515	nucleic acid binding;protein binding	N/A	N/A	GO:0005654;GO:0005634	nucleoplasm;nucleus	N/A	N/A	GO:0000398	mRNA splicing, via spliceosome	Tb927.7.6980	N/A	nucleoplasm GO:0005654	cytoplasm(weak, reticulated) GO:0005654	Color2 [A=255, R=169, G=169, B=169]	1	4		+	19	19	19	18	18	18	194.95	0	53.249	20155000	34	0	0	0	0	10589000	13409000	2549000	1479
+	2.22629	3.5286	14.0867	universal minicircle sequence binding protein, putative;universal minicircle sequence binding protein 2	Tb927.10.6060:mRNA-p1;Tb11.v5.0199.1-p1	Tb927.10.6060:mRNA-p1;Tb11.v5.0199.1-p1	Tb927.10.6060;Tb11.v5.0199		Tb927.10.6060:mRNA-p1 | transcript=Tb927.10.6060:mRNA | gene=Tb927.10.6060 | organism=Trypanosoma_brucei_brucei_TREU927 | gene_product=universal minicircle sequence binding protein 2 | transcript_product=universal minicircle sequence binding protein 2 | lo	N/A;N/A	N/A;N/A	GO:0003676;GO:0008270;GO:0003676;GO:0008270	nucleic acid binding;zinc ion binding;nucleic acid binding;zinc ion binding	N/A;N/A	N/A;N/A	GO:0005737;GO:0005654;GO:0005634;GO:0005737;GO:0005654;GO:0005634	cytoplasm;nucleoplasm;nucleus;cytoplasm;nucleoplasm;nucleus	GO:0003729;GO:0003676;GO:0003727;GO:0043047;GO:0045182;GO:0003729;GO:0003676;GO:0003727;GO:0043047;GO:0045182	mRNA binding;nucleic acid binding;single-stranded RNA binding;single-stranded telomeric DNA binding;translation regulator activity;mRNA binding;nucleic acid binding;single-stranded RNA binding;single-stranded telomeric DNA binding;translation regulator activity	GO:0000278;GO:0033128;GO:0000280;GO:0033955;GO:2000767;GO:0000723;GO:0000278;GO:0033128;GO:0000280;GO:0033955;GO:2000767;GO:0000723	mitotic cell cycle;negative regulation of histone phosphorylation;nuclear division;obsolete mitochondrial DNA inheritance;positive regulation of cytoplasmic translation;telomere maintenance;mitotic cell cycle;negative regulation of histone phosphorylation;nuclear division;obsolete mitochondrial DNA inheritance;positive regulation of cytoplasmic translation;telomere maintenance	Tb11.v5.0199;Tb927.10.6060	N/A;N/A		nucleoplasm(points) GO:0005654	Color2 [A=255, R=255, G=0, B=128]	9	4		+	5	4	4	46	39.9	39.9	21.836	0	92.339	24017000	23	0	0	0	1944500	10114000	9125700	8151800	85
+	3.45879	3.522	11.7586	delta-1-pyrroline-5-carboxylate dehydrogenase, putative	Tb927.10.3210:mRNA-p1	Tb927.10.3210:mRNA-p1	Tb927.10.3210		Tb927.10.3210:mRNA-p1 | transcript=Tb927.10.3210:mRNA | gene=Tb927.10.3210 | organism=Trypanosoma_brucei_brucei_TREU927 | gene_product=delta-1-pyrroline-5-carboxylate dehydrogenase, putative | transcript_product=delta-1-pyrroline-5-carboxylate dehydrogenas	N/A	N/A	GO:0003842;GO:0016491;GO:0016620	1-pyrroline-5-carboxylate dehydrogenase activity;oxidoreductase activity;oxidoreductase activity, acting on the aldehyde or oxo group of donors, NAD or NADP as acceptor	GO:0055114;GO:0010133	obsolete oxidation-reduction process;proline catabolic process to glutamate	GO:0005737;GO:0020023;GO:0005759;GO:0005739;GO:0005654	cytoplasm;kinetoplast;mitochondrial matrix;mitochondrion;nucleoplasm	GO:0003842;GO:0004028	1-pyrroline-5-carboxylate dehydrogenase activity;3-chloroallyl aldehyde dehydrogenase activity	GO:0006562;GO:0010133;GO:0006560	proline catabolic process;proline catabolic process to glutamate;proline metabolic process	Tb927.10.3210	N/A	mitochondrion, kinetoplast(region, strong) GO:0005737 GO:0005654 GO:0005739 GO:0020023	cytoplasm, nucleoplasm(strong) GO:0005737 GO:0005654 GO:0005739 GO:0020023	Color2 [A=255, R=169, G=169, B=169]	1	4		+	17	17	17	41.9	41.9	41.9	62.036	0	84.646	70823000	60	0	2781000	2386500	1934700	36107000	28464000	18941000	401
+	4.28412	3.4231	151308001	hypothetical protein, conserved	Tb927.6.630:mRNA-p1	Tb927.6.630:mRNA-p1	Tb927.6.630		Tb927.6.630:mRNA-p1 | transcript=Tb927.6.630:mRNA | gene=Tb927.6.630 | organism=Trypanosoma_brucei_brucei_TREU927 | gene_product=hypothetical protein, conserved | transcript_product=hypothetical protein, conserved | location=Tb927_06_v5.1:259370-261562(-)	N/A	N/A	N/A	N/A	N/A	N/A	GO:0005730;GO:0005634	nucleolus;nucleus	N/A	N/A	N/A	N/A	Tb927.6.630	N/A	nucleolus(75%) GO:0005730	nucleolus GO:0005730	Color2 [A=255, R=169, G=169, B=169]	1	4		+	7	7	7	16.6	16.6	16.6	78.795	0	42.965	12513000	17	0	0	0	0	4209100	4909000	6012700	1352
+	2.35104	3.4165	10.0881	replication factor C, subunit 4, putative	Tb927.11.9550:mRNA-p1	Tb927.11.9550:mRNA-p1	Tb927.11.9550		Tb927.11.9550:mRNA-p1 | transcript=Tb927.11.9550:mRNA | gene=Tb927.11.9550 | organism=Trypanosoma_brucei_brucei_TREU927 | gene_product=replication factor C, subunit 4, putative | transcript_product=replication factor C, subunit 4, putative | location=Tb927	N/A	N/A	GO:0005524;GO:0016887;GO:0003677	ATP binding;ATP hydrolysis activity;DNA binding	GO:0006260	DNA replication	GO:0005663;GO:0005730;GO:0005654;GO:0005634	DNA replication factor C complex;nucleolus;nucleoplasm;nucleus	GO:0005524;GO:0003677	ATP binding;DNA binding	GO:0006281;GO:0006260;GO:0006261	DNA repair;DNA replication;DNA-dependent DNA replication	Tb927.11.9550	N/A	nucleoplasm(75%) GO:0005730 GO:0005654	nucleolus(50%, peripheral, points), nucleoplasm(50%, points) GO:0005730 GO:0005654	Color2 [A=255, R=0, G=128, B=0]	9	4		+	20	20	20	63.6	63.6	63.6	37.586	0	269.84	163560000	94	0	4723800	3219500	9886400	76709000	68145000	35014000	899
+	2.46329	3.24503	13.8684	mitochondrial RNA binding complex 1 subunit	Tb927.3.1590:mRNA-p1	Tb927.3.1590:mRNA-p1	Tb927.3.1590		Tb927.3.1590:mRNA-p1 | transcript=Tb927.3.1590:mRNA | gene=Tb927.3.1590 | organism=Trypanosoma_brucei_brucei_TREU927 | gene_product=mitochondrial RNA binding complex 1 subunit | transcript_product=mitochondrial RNA binding complex 1 subunit | location=Tb92	N/A	N/A	GO:0000166	nucleotide binding	N/A	N/A	GO:0005737;GO:0031019;GO:0005739;GO:0005654	cytoplasm;mitochondrial mRNA editing complex;mitochondrion;nucleoplasm	GO:0003723;GO:0003729	RNA binding;mRNA binding	GO:0016554;GO:0048255;GO:0000963;GO:0090615	cytidine to uridine editing;mRNA stabilization;mitochondrial RNA processing;mitochondrial mRNA processing	Tb927.3.1590	N/A	cytoplasm(patchy), nucleoplasm(point) GO:0005737 GO:0005654	cytoplasm GO:0005737 GO:0005654	Color2 [A=255, R=169, G=169, B=169]	1	4		+	13	13	13	25.6	25.6	25.6	72.678	0	144.57	26636000	34	0	0	0	2380800	10089000	11257000	11672000	987
+	3.19695	3.11443	8.49355	ATP-dependent RNA helicase MTR4	Tb927.10.7440:mRNA-p1	Tb927.10.7440:mRNA-p1	Tb927.10.7440		Tb927.10.7440:mRNA-p1 | transcript=Tb927.10.7440:mRNA | gene=Tb927.10.7440 | organism=Trypanosoma_brucei_brucei_TREU927 | gene_product=ATP-dependent RNA helicase MTR4 | transcript_product=ATP-dependent RNA helicase MTR4 | location=Tb927_10_v5.1:1875499-187	N/A	N/A	GO:0005524;GO:0003723;GO:0003724;GO:0003676	ATP binding;RNA binding;RNA helicase activity;nucleic acid binding	GO:0006401	RNA catabolic process	GO:0005654;GO:0005634	nucleoplasm;nucleus	GO:0005524;GO:0003724;GO:0004386	ATP binding;RNA helicase activity;helicase activity	GO:0006401;GO:0000460;GO:0006364	RNA catabolic process;maturation of 5.8S rRNA;rRNA processing	Tb927.10.7440	N/A		nucleoplasm(points) GO:0005654	Color2 [A=255, R=169, G=169, B=169]	1	4		+	21	21	21	31.4	31.4	31.4	107.35	0	81.542	27380000	50	0	1036200	917240	1671300	11891000	7866900	11029000	483
+	2.49203	3.0874	1.33165e+08	Plus-3 domain/Zinc finger, C3HC4 type (RING finger), putative	Tb927.6.1190:mRNA-p1	Tb927.6.1190:mRNA-p1	Tb927.6.1190		Tb927.6.1190:mRNA-p1 | transcript=Tb927.6.1190:mRNA | gene=Tb927.6.1190 | organism=Trypanosoma_brucei_brucei_TREU927 | gene_product=Plus-3 domain/Zinc finger, C3HC4 type (RING finger), putative | transcript_product=Plus-3 domain/Zinc finger, C3HC4 type (RI	N/A	N/A	GO:0003677	DNA binding	N/A	N/A	GO:0051286;GO:0036064;GO:0120280;GO:0030133	cell tip;ciliary basal body;ciliary pro-basal body;transport vesicle	N/A	N/A	N/A	N/A	Tb927.6.1190	N/A	cell tip(posterior), basal body, pro-basal body, cytoplasm(weak) GO:0030133 GO:0051286 GO:0036064 GO:0120280	endocytic, cytoplasm(weak) GO:0030133 GO:0051286 GO:0036064 GO:0120280	Color2 [A=255, R=169, G=169, B=169]	1	4		+	8	8	8	35.7	35.7	35.7	34.601	0	22.655	11988000	15	0	0	0	0	4374900	3747500	5194100	1257
+	3.37622	3.07977	1.71691e+08	hypothetical protein, conserved	Tb927.10.11660:mRNA-p1	Tb927.10.11660:mRNA-p1	Tb927.10.11660		Tb927.10.11660:mRNA-p1 | transcript=Tb927.10.11660:mRNA | gene=Tb927.10.11660 | organism=Trypanosoma_brucei_brucei_TREU927 | gene_product=hypothetical protein, conserved | transcript_product=hypothetical protein, conserved | location=Tb927_10_v5.1:2850017-	N/A	N/A	N/A	N/A	N/A	N/A	GO:0005730;GO:0005654;GO:0005634	nucleolus;nucleoplasm;nucleus	N/A	N/A	N/A	N/A	Tb927.10.11660	N/A	nucleoplasm, nucleolus(peripheral) GO:0005654 GO:0005730		Color2 [A=255, R=169, G=169, B=169]	1	4		+	10	10	10	29.8	29.8	29.8	50.098	0	59.133	14439000	30	0	0	0	0	7159300	5790900	4218900	259
+	3.12673	3.0778	71961001	SWI/SNF-related helicase, putative	Tb927.11.10730:mRNA-p1	Tb927.11.10730:mRNA-p1	Tb927.11.10730		Tb927.11.10730:mRNA-p1 | transcript=Tb927.11.10730:mRNA | gene=Tb927.11.10730 | organism=Trypanosoma_brucei_brucei_TREU927 | gene_product=SWI/SNF-related helicase, putative | transcript_product=SWI/SNF-related helicase, putative | location=Tb927_11_v5.1:28	N/A	N/A	GO:0005524;GO:0051213	ATP binding;dioxygenase activity	N/A	N/A	GO:0000812;GO:0005737;GO:0005654;GO:0005634	Swr1 complex;cytoplasm;nucleoplasm;nucleus	GO:0005524;GO:0016887;GO:0003677;GO:0042393	ATP binding;ATP hydrolysis activity;DNA binding;histone binding	GO:0043044;GO:0006338;GO:0043486;GO:0016458	ATP-dependent chromatin remodeling;chromatin remodeling;histone exchange;obsolete gene silencing	Tb927.11.10730	N/A	nucleoplasm GO:0005654 GO:0005737	nucleoplasm(50%), cytoplasm(points, 50%) GO:0005654 GO:0005737	Color2 [A=255, R=169, G=169, B=169]	1	4		+	8	8	8	9.9	9.9	9.9	139.63	0	38.646	5604400	15	0	0	0	0	3230900	2341800	1623400	552
+	3.14326	2.99593	89585001	class I transcription factor A, subunit 4	Tb927.11.8310:mRNA-p1	Tb927.11.8310:mRNA-p1	Tb927.11.8310		Tb927.11.8310:mRNA-p1 | transcript=Tb927.11.8310:mRNA | gene=Tb927.11.8310 | organism=Trypanosoma_brucei_brucei_TREU927 | gene_product=class I transcription factor A, subunit 4 | transcript_product=class I transcription factor A, subunit 4 | location=Tb927	N/A	N/A	N/A	N/A	N/A	N/A	GO:0005730;GO:0005634	nucleolus;nucleus	N/A	N/A	N/A	N/A	Tb927.11.8310	NN: MSTLASALPLLATKNVLC	nucleolus(peripheral, points, 75%) GO:0005730		Color2 [A=255, R=169, G=169, B=169]	1	4		+	5	5	5	20.4	20.4	20.4	42.733	0	23.941	6496300	12	0	0	0	0	2977100	3151400	2830000	875
+	2.52492	2.98167	125071001	small nuclear ribonucleoprotein SmD1	Tb927.7.3120:mRNA-p1	Tb927.7.3120:mRNA-p1	Tb927.7.3120		Tb927.7.3120:mRNA-p1 | transcript=Tb927.7.3120:mRNA | gene=Tb927.7.3120 | organism=Trypanosoma_brucei_brucei_TREU927 | gene_product=small nuclear ribonucleoprotein SmD1 | transcript_product=small nuclear ribonucleoprotein SmD1 | location=Tb927_07_v5.1:7924	N/A	N/A	N/A	N/A	GO:0006396	RNA processing	GO:0034719;GO:0005685;GO:0005689;GO:0005686;GO:0005687;GO:0005682;GO:0071013;GO:0000243;GO:0005737;GO:0005654;GO:0005634;GO:0034715;GO:0071011;GO:0030532;GO:0097526	SMN-Sm protein complex;U1 snRNP;U12-type spliceosomal complex;U2 snRNP;U4 snRNP;U5 snRNP;catalytic step 2 spliceosome;commitment complex;cytoplasm;nucleoplasm;nucleus;pICln-Sm protein complex;precatalytic spliceosome;small nuclear ribonucleoprotein complex;spliceosomal tri-snRNP complex	GO:0003723;GO:0017069	RNA binding;snRNA binding	GO:0045291;GO:0000387	mRNA trans splicing, SL addition;spliceosomal snRNP assembly	Tb927.7.3120	N/A	nucleoplasm GO:0005737 GO:0005654	cytoplasm(points) GO:0005737 GO:0005654	Color2 [A=255, R=169, G=169, B=169]	1	4		+	3	3	3	45.3	45.3	45.3	11.713	0	35.071	10384000	13	0	0	0	0	3541500	3652200	5313400	1412
+	3.56808	2.96293	128484001	Casein kinase II	Tb927.9.14430:mRNA-p1	Tb927.9.14430:mRNA-p1	Tb927.9.14430		Tb927.9.14430:mRNA-p1 | transcript=Tb927.9.14430:mRNA | gene=Tb927.9.14430 | organism=Trypanosoma_brucei_brucei_TREU927 | gene_product=Casein kinase II | transcript_product=Casein kinase II | location=Tb927_09_v5.1:2255018-2256067(-) | protein_length=349 |	N/A	N/A	GO:0005524;GO:0004672	ATP binding;protein kinase activity	GO:0006468	protein phosphorylation	GO:0051286;GO:0036064;GO:0005737;GO:0005829;GO:0005730;GO:0005654;GO:0005634;GO:0005956	cell tip;ciliary basal body;cytoplasm;cytosol;nucleolus;nucleoplasm;nucleus;protein kinase CK2 complex	GO:0005524;GO:0004674	ATP binding;protein serine/threonine kinase activity	GO:0018105;GO:0018107;GO:0006468;GO:0051726	peptidyl-serine phosphorylation;peptidyl-threonine phosphorylation;protein phosphorylation;regulation of cell cycle	Tb927.9.14430	N/A	cell tip(anterior, 50%), basal body(region), nucleolus(strong, 50%), cytoplasm(50%), cytoplasm(reticulated, 50%), nucleoplasm(50%) GO:0036064 GO:0005737 GO:0005654 GO:0005730 GO:0051286	basal body, cytoplasm, nucleoplasm, nucleolus(strong) GO:0036064 GO:0005737 GO:0005654 GO:0005730 GO:0051286	Color2 [A=255, R=169, G=169, B=169]	1	4		+	7	7	7	29.2	29.2	29.2	41.017	0	24.16	9466800	19	0	0	0	0	3494600	5146000	4207800	1714
+	2.25297	2.9452	12.1254	splicing factor 3B subunit 1, putative	Tb927.11.11850:mRNA-p1;REV__Tb927.3.1310.1:mRNA-p1;REV__Tb927.3.1310.2:mRNA-p1	Tb927.11.11850:mRNA-p1	Tb927.11.11850		Tb927.11.11850:mRNA-p1 | transcript=Tb927.11.11850:mRNA | gene=Tb927.11.11850 | organism=Trypanosoma_brucei_brucei_TREU927 | gene_product=splicing factor 3B subunit 1, putative | transcript_product=splicing factor 3B subunit 1, putative | location=Tb927_11	N/A	N/A	GO:0003729;GO:0005515	mRNA binding;protein binding	GO:0000245	spliceosomal complex assembly	GO:0005686;GO:0071004;GO:0071013;GO:0005654;GO:0005634;GO:0030133	U2 snRNP;U2-type prespliceosome;catalytic step 2 spliceosome;nucleoplasm;nucleus;transport vesicle	GO:0003729	mRNA binding	GO:0000245	spliceosomal complex assembly	Tb927.11.11850	N/A	nucleus(25%), endocytic GO:0005654 GO:0030133	nucleoplasm GO:0005654 GO:0030133	Color2 [A=255, R=169, G=169, B=169]	1	4		+	12	12	12	15.4	15.4	15.4	122.03	0	40.209	10611000	27	0	0	0	983220	4909100	4211600	2801200	584
+	3.42253	2.91547	121742001	Succinyl-CoA:3-ketoacid coenzyme A transferase, mitochondrial	Tb927.11.2690:mRNA-p1	Tb927.11.2690:mRNA-p1	Tb927.11.2690		Tb927.11.2690:mRNA-p1 | transcript=Tb927.11.2690:mRNA | gene=Tb927.11.2690 | organism=Trypanosoma_brucei_brucei_TREU927 | gene_product=Succinyl-CoA:3-ketoacid coenzyme A transferase, mitochondrial | transcript_product=Succinyl-CoA:3-ketoacid coenzyme A tra	N/A	N/A	GO:0008410	CoA-transferase activity	GO:0046952	ketone body catabolic process	GO:0005737;GO:0005739	cytoplasm;mitochondrion	GO:0008260;GO:0008410	3-oxoacid CoA-transferase activity;CoA-transferase activity	GO:0046950;GO:0008152	cellular ketone body metabolic process;metabolic process	Tb927.11.2690	N/A	mitochondrion GO:0005737 GO:0005739	cytoplasm(reticulated) GO:0005737 GO:0005739	Color2 [A=255, R=169, G=169, B=169]	1	4		+	8	8	8	17	17	17	53.096	0	32.296	11305000	20	0	0	0	0	5159500	3864700	3150000	726
+	1.83631	2.91153	9.65128	hypothetical protein, conserved	Tb927.9.10400:mRNA-p1	Tb927.9.10400:mRNA-p1	Tb927.9.10400		Tb927.9.10400:mRNA-p1 | transcript=Tb927.9.10400:mRNA | gene=Tb927.9.10400 | organism=Trypanosoma_brucei_brucei_TREU927 | gene_product=hypothetical protein, conserved | transcript_product=hypothetical protein, conserved | location=Tb927_09_v5.1:1628940-163	N/A	N/A	GO:0005515	protein binding	N/A	N/A	GO:0005730;GO:0005634	nucleolus;nucleus	GO:0003729	mRNA binding	N/A	N/A	Tb927.9.10400	N/A	nucleolus, nucleus(points), cytoplasm(patchy, weak) GO:0005730 GO:0005634	nucleolus(peripheral, points) GO:0005730 GO:0005634	Color2 [A=255, R=169, G=169, B=169]	1	4		+	4	4	4	10.3	10.3	10.3	50.645	0	43.44	21578000	15	0	0	0	2404200	7954600	8574500	6674500	1656
+	3.12002	2.90547	17.3218	cyclophilin a	Tb927.11.880:mRNA-p1	Tb927.11.880:mRNA-p1	Tb927.11.880		Tb927.11.880:mRNA-p1 | transcript=Tb927.11.880:mRNA | gene=Tb927.11.880 | organism=Trypanosoma_brucei_brucei_TREU927 | gene_product=cyclophilin a | transcript_product=cyclophilin a | location=Tb927_11_v5.1:224507-225040(+) | protein_length=177 | sequence_S	N/A	N/A	GO:0003755	peptidyl-prolyl cis-trans isomerase activity	GO:0006457;GO:0000413	protein folding;protein peptidyl-prolyl isomerization	GO:0097014;GO:0005929;GO:0005737;GO:0005829;GO:0031981	ciliary plasm;cilium;cytoplasm;cytosol;nuclear lumen	GO:0016018;GO:0003755	cyclosporin A binding;peptidyl-prolyl cis-trans isomerase activity	GO:0006457;GO:0000413	protein folding;protein peptidyl-prolyl isomerization	Tb927.11.880	N/A	cytoplasm(50%), flagellar cytoplasm(50%), nuclear lumen(50%) GO:0005737 GO:0097014 GO:0031981	cytoplasm, flagellar cytoplasm, nuclear lumen GO:0005737 GO:0097014 GO:0031981	Color2 [A=255, R=169, G=169, B=169]	1	4		+	6	6	6	48.6	48.6	48.6	18.717	0	26.828	14386000	24	0	0	0	987500	6145800	4033700	6925800	880
+	2.96271	2.87107	82418001	histone deacetylase, putative;histone deacetylase 3	Tb11.v5.0660.1-p1;Tb927.2.2190:mRNA-p1	Tb11.v5.0660.1-p1;Tb927.2.2190:mRNA-p1	Tb11.v5.0660;Tb927.2.2190		Tb11.v5.0660.1-p1 | transcript=Tb11.v5.0660.1 | gene=Tb11.v5.0660 | organism=Trypanosoma_brucei_brucei_TREU927 | gene_product=histone deacetylase, putative | transcript_product=histone deacetylase, putative | location=Tb927_11_bin_v5.1:3282958-3284820(+) |	N/A;N/A	N/A;N/A	N/A;N/A	N/A;N/A	N/A;N/A	N/A;N/A	N/A;GO:0005730;GO:0005654;GO:0005634	N/A;nucleolus;nucleoplasm;nucleus	N/A;GO:0004407;GO:0008270	N/A;histone deacetylase activity;zinc ion binding	N/A;GO:0031936;GO:0006355	N/A;obsolete negative regulation of chromatin silencing;regulation of transcription, DNA-templated	Tb11.v5.0660;Tb927.2.2190	N/A;N/A	nucleoplasm GO:0005730 GO:0005654	nucleolus(peripheral, points), nucleoplasm(points) GO:0005730 GO:0005654	Color2 [A=255, R=169, G=169, B=169]	1	4		+	6	6	6	14.5	14.5	14.5	67.546	0	27.194	6842600	15	0	0	0	0	2882900	1736600	3622300	143
+	2.29453	2.8186	51963001	guide RNA-binding protein of 21 kDa	Tb927.11.1710:mRNA-p1	Tb927.11.1710:mRNA-p1	Tb927.11.1710		Tb927.11.1710:mRNA-p1 | transcript=Tb927.11.1710:mRNA | gene=Tb927.11.1710 | organism=Trypanosoma_brucei_brucei_TREU927 | gene_product=guide RNA-binding protein of 21 kDa | transcript_product=guide RNA-binding protein of 21 kDa | location=Tb927_11_v5.1:520	N/A	N/A	GO:0003677	DNA binding	GO:0006355	regulation of transcription, DNA-templated	GO:0020023;GO:0031019;GO:0005739;GO:0031981	kinetoplast;mitochondrial mRNA editing complex;mitochondrion;nuclear lumen	GO:0003723;GO:0003729;GO:0005515	RNA binding;mRNA binding;protein binding	GO:0016556;GO:0010608	mRNA modification;posttranscriptional regulation of gene expression	Tb927.11.1710	N/A	kinetoplast(region, strong, points) GO:0031981 GO:0020023	nuclear lumen(50%), cytoplasm(weak) GO:0031981 GO:0020023	Color2 [A=255, R=169, G=169, B=169]	1	4		+	3	3	3	18.4	18.4	18.4	23.253	0	12.328	5254300	7	0	0	0	0	2722200	0	2474100	698
+	2.1881	2.79903	148107001	glyceraldehyde 3-phosphate dehydrogenase, cytosolic, putative;glyceraldehyde 3-phosphate dehydrogenase, cytosolic	Tb927.10.6880:mRNA-p1;Tb11.v5.0516.1-p1	Tb927.10.6880:mRNA-p1;Tb11.v5.0516.1-p1	Tb927.10.6880;Tb11.v5.0516		Tb927.10.6880:mRNA-p1 | transcript=Tb927.10.6880:mRNA | gene=Tb927.10.6880 | organism=Trypanosoma_brucei_brucei_TREU927 | gene_product=glyceraldehyde 3-phosphate dehydrogenase, cytosolic | transcript_product=glyceraldehyde 3-phosphate dehydrogenase, cytoso	N/A;N/A	N/A;N/A	GO:0051287;GO:0050661;GO:0046872;GO:0016620;GO:0051287;GO:0050661;GO:0046872;GO:0016620	NAD binding;NADP binding;metal ion binding;oxidoreductase activity, acting on the aldehyde or oxo group of donors, NAD or NADP as acceptor;NAD binding;NADP binding;metal ion binding;oxidoreductase activity, acting on the aldehyde or oxo group of donors, NAD or NADP as acceptor	GO:0006006;GO:0055114;GO:0006006;GO:0055114	glucose metabolic process;obsolete oxidation-reduction process;glucose metabolic process;obsolete oxidation-reduction process	GO:0005829;GO:0005737;GO:0005829	cytosol;cytoplasm;cytosol	GO:0004365;GO:0004365	glyceraldehyde-3-phosphate dehydrogenase (NAD+) (phosphorylating) activity;glyceraldehyde-3-phosphate dehydrogenase (NAD+) (phosphorylating) activity	GO:0006096;GO:0006096	glycolytic process;glycolytic process	Tb11.v5.0516;Tb927.10.6880	N/A;N/A	cytoplasm(25%), flagellar cytoplasm(25%) GO:0005737	cytoplasm GO:0005737	Color2 [A=255, R=169, G=169, B=169]	1	4		+	6	5	5	21.5	19.3	19.3	35.61	0	27.68	12117000	14	0	0	0	0	4390800	4201600	6218300	125
+	1.70898	2.75457	7.42272	Glycerophosphoryl diester phosphodiesterase family, putative	Tb927.2.2340:mRNA-p1	Tb927.2.2340:mRNA-p1	Tb927.2.2340		Tb927.2.2340:mRNA-p1 | transcript=Tb927.2.2340:mRNA | gene=Tb927.2.2340 | organism=Trypanosoma_brucei_brucei_TREU927 | gene_product=Glycerophosphoryl diester phosphodiesterase family, putative | transcript_product=Glycerophosphoryl diester phosphodiesteras	GO:0005737	cytoplasm	GO:0047389;GO:0008081	glycerophosphocholine phosphodiesterase activity;phosphoric diester hydrolase activity	GO:0046475;GO:0006629	glycerophospholipid catabolic process;lipid metabolic process	GO:0005737	cytoplasm	N/A	N/A	GO:0046475	glycerophospholipid catabolic process	Tb927.2.2340	N/A	cytoplasm GO:0005737		Color2 [A=255, R=169, G=169, B=169]	1	4		+	16	16	16	21.5	21.5	21.5	132.5	0	65.935	20491000	39	0	0	0	2887700	7026800	6549700	7858100	917
+	2.50786	2.74723	6.71179	replication factor C, subunit 3, putative	Tb927.9.12300:mRNA-p1	Tb927.9.12300:mRNA-p1	Tb927.9.12300		Tb927.9.12300:mRNA-p1 | transcript=Tb927.9.12300:mRNA | gene=Tb927.9.12300 | organism=Trypanosoma_brucei_brucei_TREU927 | gene_product=replication factor C, subunit 3, putative | transcript_product=replication factor C, subunit 3, putative | location=Tb927	N/A	N/A	GO:0005524;GO:0016887;GO:0003677	ATP binding;ATP hydrolysis activity;DNA binding	GO:0006260	DNA replication	GO:0005663;GO:0005654;GO:0005634	DNA replication factor C complex;nucleoplasm;nucleus	GO:0005524;GO:0003677	ATP binding;DNA binding	GO:0006281;GO:0006260;GO:0006261	DNA repair;DNA replication;DNA-dependent DNA replication	Tb927.9.12300	N/A	nucleoplasm GO:0005654	nucleoplasm(75%) GO:0005654	Color2 [A=255, R=0, G=128, B=0]	9	4		+	20	20	20	74.2	74.2	74.2	39.624	0	242.87	170990000	82	0	9484200	5860500	12007000	79061000	65522000	38996000	1688
+	2.85562	2.6857	6.32556	replication factor C, subunit 2, putative	Tb927.6.3890:mRNA-p1	Tb927.6.3890:mRNA-p1	Tb927.6.3890		Tb927.6.3890:mRNA-p1 | transcript=Tb927.6.3890:mRNA | gene=Tb927.6.3890 | organism=Trypanosoma_brucei_brucei_TREU927 | gene_product=replication factor C, subunit 2, putative | transcript_product=replication factor C, subunit 2, putative | location=Tb927_06	N/A	N/A	GO:0005524;GO:0016887;GO:0003677	ATP binding;ATP hydrolysis activity;DNA binding	GO:0006260	DNA replication	GO:0005663;GO:0005654;GO:0005634	DNA replication factor C complex;nucleoplasm;nucleus	GO:0005524;GO:0003677	ATP binding;DNA binding	GO:0006281;GO:0006260;GO:0006261	DNA repair;DNA replication;DNA-dependent DNA replication	Tb927.6.3890	N/A	nucleoplasm GO:0005654	nucleoplasm GO:0005654	Color2 [A=255, R=0, G=128, B=0]	9	4		+	16	16	16	55	55	55	38.809	0	95.201	155600000	64	0	8679000	6153300	11882000	65814000	61233000	41936000	1316
+	1.66561	2.6037	7.14678	Eukaryotic translation initiation factor 3 subunit E	Tb927.11.11590:mRNA-p1	Tb927.11.11590:mRNA-p1	Tb927.11.11590		Tb927.11.11590:mRNA-p1 | transcript=Tb927.11.11590:mRNA | gene=Tb927.11.11590 | organism=Trypanosoma_brucei_brucei_TREU927 | gene_product=Eukaryotic translation initiation factor 3 subunit E | transcript_product=Eukaryotic translation initiation factor 3 s	GO:0005737;GO:0016282;GO:0033290;GO:0005852;GO:0071540	cytoplasm;eukaryotic 43S preinitiation complex;eukaryotic 48S preinitiation complex;eukaryotic translation initiation factor 3 complex;eukaryotic translation initiation factor 3 complex, eIF3e	GO:0003743	translation initiation factor activity	GO:0001732	formation of cytoplasmic translation initiation complex	GO:0005737;GO:0005852;GO:0005634	cytoplasm;eukaryotic translation initiation factor 3 complex;nucleus	GO:0003743	translation initiation factor activity	GO:0006413	translational initiation	Tb927.11.11590	N/A	cytoplasm(patchy) GO:0005737	cytoplasm(patchy) GO:0005737	Color2 [A=255, R=169, G=169, B=169]	1	4		+	9	9	9	30.3	30.3	30.3	46.677	0	33.423	13908000	24	0	0	0	2008500	5426000	5165800	3762500	571
+	1.79983	2.5923	5.94718	polyadenylate-binding protein 1	Tb927.9.9290:mRNA-p1	Tb927.9.9290:mRNA-p1	Tb927.9.9290		Tb927.9.9290:mRNA-p1 | transcript=Tb927.9.9290:mRNA | gene=Tb927.9.9290 | organism=Trypanosoma_brucei_brucei_TREU927 | gene_product=polyadenylate-binding protein 1 | transcript_product=polyadenylate-binding protein 1 | location=Tb927_09_v5.1:1478398-148009	N/A	N/A	GO:0003723;GO:0003676	RNA binding;nucleic acid binding	N/A	N/A	GO:0005737;GO:0010494;GO:0005829;GO:0005634;GO:0005844;GO:1990904	cytoplasm;cytoplasmic stress granule;cytosol;nucleus;polysome;ribonucleoprotein complex	GO:0003723;GO:0003730;GO:0008143;GO:0008266	RNA binding;mRNA 3'-UTR binding;poly(A) binding;poly(U) RNA binding	GO:0006396;GO:0010608;GO:0006446	RNA processing;posttranscriptional regulation of gene expression;regulation of translational initiation	Tb927.9.9290	N/A	cytoplasm(weak) GO:0005737	cytoplasm GO:0005737	Color2 [A=255, R=169, G=169, B=169]	1	4		+	12	12	12	27.7	27.7	27.7	63.029	0	55.087	26906000	37	0	0	1162500	3296200	9069200	10587000	6860500	1817
+	2.05399	2.5792	11.2648	Molybdopterin guanine dinucleotide synthesis protein B, putative;Nucleolar protein 112	Tb927.8.1260:mRNA-p1;Tb11.v5.0562.1-p1	Tb927.8.1260:mRNA-p1;Tb11.v5.0562.1-p1	Tb927.8.1260;Tb11.v5.0562		Tb927.8.1260:mRNA-p1 | transcript=Tb927.8.1260:mRNA | gene=Tb927.8.1260 | organism=Trypanosoma_brucei_brucei_TREU927 | gene_product=Nucleolar protein 112 | transcript_product=Nucleolar protein 112 | location=Tb927_08_v5.1:397388-400492(-) | protein_length=	N/A;N/A	N/A;N/A	N/A;GO:0005524	N/A;ATP binding	N/A;N/A	N/A;N/A	N/A;GO:0005730;GO:0005634;GO:0005819	N/A;nucleolus;nucleus;spindle	N/A;GO:0051731	N/A;polynucleotide 5'-hydroxyl-kinase activity	N/A;GO:0006396;GO:0000448	N/A;RNA processing;cleavage in ITS2 between 5.8S rRNA and LSU-rRNA of tricistronic rRNA transcript (SSU-rRNA, 5.8S rRNA, LSU-rRNA)	Tb11.v5.0562;Tb927.8.1260	N/A;N/A	nucleolus, nucleoplasm(weak) GO:0005730	nucleolus GO:0005730	Color2 [A=255, R=169, G=169, B=169]	1	4		+	14	14	14	19.7	19.7	19.7	112.02	0	70.925	10614000	33	0	1124900	0	0	3203700	5146100	4322000	1504
+	3.76477	2.57223	107733001	Silent information regulator 2 related protein 1	Tb927.7.1690:mRNA-p1	Tb927.7.1690:mRNA-p1	Tb927.7.1690		Tb927.7.1690:mRNA-p1 | transcript=Tb927.7.1690:mRNA | gene=Tb927.7.1690 | organism=Trypanosoma_brucei_brucei_TREU927 | gene_product=Silent information regulator 2 related protein 1 | transcript_product=Silent information regulator 2 related protein 1 | loc	GO:0000781	chromosome, telomeric region	GO:0070403;GO:0017136;GO:0008270	NAD+ binding;NAD-dependent histone deacetylase activity;zinc ion binding	N/A	N/A	GO:0097014;GO:0005737;GO:0005829;GO:0031981;GO:0005634	ciliary plasm;cytoplasm;cytosol;nuclear lumen;nucleus	GO:0003956;GO:0003950;GO:0070403;GO:0017136;GO:0004407	NAD(P)+-protein-arginine ADP-ribosyltransferase activity;NAD+ ADP-ribosyltransferase activity;NAD+ binding;NAD-dependent histone deacetylase activity;histone deacetylase activity	GO:0006281	DNA repair	Tb927.7.1690	N/A	cytoplasm, flagellar cytoplasm, nuclear lumen GO:0005737 GO:0097014 GO:0031981	cytoplasm(weak, reticulated) GO:0005737 GO:0097014 GO:0031981	Color2 [A=255, R=0, G=128, B=0]	9	4		+	7	7	7	27.1	27.1	27.1	38.574	0	36.726	9492300	13	0	0	0	0	3837900	3126200	3809200	1375
+	2.14865	2.4945	75444001	hypothetical protein, conserved	Tb927.8.2290:mRNA-p1	Tb927.8.2290:mRNA-p1	Tb927.8.2290		Tb927.8.2290:mRNA-p1 | transcript=Tb927.8.2290:mRNA | gene=Tb927.8.2290 | organism=Trypanosoma_brucei_brucei_TREU927 | gene_product=hypothetical protein, conserved | transcript_product=hypothetical protein, conserved | location=Tb927_08_v5.1:697189-697848(	N/A	N/A	N/A	N/A	N/A	N/A	GO:0005930;GO:0005737;GO:0005634	axoneme;cytoplasm;nucleus	N/A	N/A	N/A	N/A	Tb927.8.2290	N/A	nucleus(points), axoneme, cytoplasm(weak) GO:0005737 GO:0005634 GO:0005930	nucleoplasm(strong, 25%), axoneme(25%), cytoplasm GO:0005737 GO:0005634 GO:0005930	Color2 [A=255, R=169, G=169, B=169]	1	4		+	7	7	7	63	63	63	23.428	0	93.996	6231100	15	0	0	0	0	2505700	2599100	2439600	1527
+	2.07748	2.4806	94722001	hypothetical protein, conserved	Tb927.11.5800:mRNA-p1	Tb927.11.5800:mRNA-p1	Tb927.11.5800		Tb927.11.5800:mRNA-p1 | transcript=Tb927.11.5800:mRNA | gene=Tb927.11.5800 | organism=Trypanosoma_brucei_brucei_TREU927 | gene_product=hypothetical protein, conserved | transcript_product=hypothetical protein, conserved | location=Tb927_11_v5.1:1647503-165	N/A	N/A	N/A	N/A	N/A	N/A	GO:0005737	cytoplasm	N/A	N/A	N/A	N/A	Tb927.11.5800	N/A	cytoplasm GO:0005737	cytoplasm GO:0005737	Color2 [A=255, R=169, G=169, B=169]	1	4		+	9	9	9	15.5	15.5	15.5	91.23	0	36.12	7719700	20	0	0	0	0	2906800	2633700	3931700	807
+	2.84405	2.42323	99103001	YEATS family, putative	Tb927.10.11690:mRNA-p1	Tb927.10.11690:mRNA-p1	Tb927.10.11690		Tb927.10.11690:mRNA-p1 | transcript=Tb927.10.11690:mRNA | gene=Tb927.10.11690 | organism=Trypanosoma_brucei_brucei_TREU927 | gene_product=YEATS family, putative | transcript_product=YEATS family, putative | location=Tb927_10_v5.1:2857193-2858647(+) | prote	N/A	N/A	N/A	N/A	GO:0006355	regulation of transcription, DNA-templated	GO:0005654;GO:0005634	nucleoplasm;nucleus	N/A	N/A	N/A	N/A	Tb927.10.11690	N/A		nucleoplasm(points), cytoplasm(reticulated, weak) GO:0005654	Color2 [A=255, R=169, G=169, B=169]	1	4		+	6	6	6	25.6	25.6	25.6	53.584	0	19.495	7803000	13	1	0	0	0	3470100	3227700	3212500	260
+	1.83659	2.3775	7.27064	hypothetical protein, conserved	Tb927.3.1010:mRNA-p1	Tb927.3.1010:mRNA-p1	Tb927.3.1010		Tb927.3.1010:mRNA-p1 | transcript=Tb927.3.1010:mRNA | gene=Tb927.3.1010 | organism=Trypanosoma_brucei_brucei_TREU927 | gene_product=hypothetical protein, conserved | transcript_product=hypothetical protein, conserved | location=Tb927_03_v5.1:246909-248711(	N/A	N/A	N/A	N/A	N/A	N/A	GO:0030863	cortical cytoskeleton	N/A	N/A	N/A	N/A	Tb927.3.1010	N/A	cortical cytoskeleton(anterior, middle) GO:0030863	cortical cytoskeleton(50%, anterior, middle) GO:0030863	Color2 [A=255, R=169, G=169, B=169]	1	4		+	6	6	6	15	15	15	64.339	0	29.222	15631000	23	0	0	0	2045900	4728900	5726700	4419400	972
+	3.70343	2.3537	117528001	DNA topoisomerase type IB small subunit	Tb927.9.6940:mRNA-p1	Tb927.9.6940:mRNA-p1	Tb927.9.6940		Tb927.9.6940:mRNA-p1 | transcript=Tb927.9.6940:mRNA | gene=Tb927.9.6940 | organism=Trypanosoma_brucei_brucei_TREU927 | gene_product=DNA topoisomerase type IB small subunit | transcript_product=DNA topoisomerase type IB small subunit | location=Tb927_09_v5.	GO:0005694	chromosome	GO:0003677;GO:0003917	DNA binding;DNA topoisomerase type I (single strand cut, ATP-independent) activity	GO:0006265	DNA topological change	GO:0005730;GO:0005654;GO:0005634;GO:0031298	nucleolus;nucleoplasm;nucleus;replication fork protection complex	GO:0005524;GO:0003917;GO:0000287	ATP binding;DNA topoisomerase type I (single strand cut, ATP-independent) activity;magnesium ion binding	GO:0006260;GO:0006265;GO:0006333;GO:0006338;GO:0007059	DNA replication;DNA topological change;chromatin assembly or disassembly;chromatin remodeling;chromosome segregation	Tb927.9.6940	N/A	nucleoplasm GO:0005654		Color2 [A=255, R=169, G=169, B=169]	1	4		+	5	5	5	18.3	18.3	18.3	29.968	0	29.424	9660500	12	0	0	0	0	3470000	3376000	4906800	1786
+	1.8635	2.3446	97293001	Las1-like, putative	Tb927.8.5820:mRNA-p1	Tb927.8.5820:mRNA-p1	Tb927.8.5820		Tb927.8.5820:mRNA-p1 | transcript=Tb927.8.5820:mRNA | gene=Tb927.8.5820 | organism=Trypanosoma_brucei_brucei_TREU927 | gene_product=Las1-like, putative | transcript_product=Las1-like, putative | location=Tb927_08_v5.1:1712208-1713344(+) | protein_length=37	GO:0090730	Las1 complex	GO:0004519	endonuclease activity	GO:0006364	rRNA processing	GO:0005730;GO:0005634;GO:0030687	nucleolus;nucleus;preribosome, large subunit precursor	N/A	N/A	GO:0000460;GO:0000470	maturation of 5.8S rRNA;maturation of LSU-rRNA	Tb927.8.5820	N/A	nucleolus GO:0005730	nucleolus GO:0005730	Color2 [A=255, R=169, G=169, B=169]	1	4		+	7	7	7	26.5	26.5	26.5	41.999	0	25.818	8734300	19	0	0	0	0	3309200	3030200	3389900	1589
+	1.71565	2.3218	74027001	Sec7 domain containing protein, putative	Tb927.8.1840:mRNA-p1	Tb927.8.1840:mRNA-p1	Tb927.8.1840		Tb927.8.1840:mRNA-p1 | transcript=Tb927.8.1840:mRNA | gene=Tb927.8.1840 | organism=Trypanosoma_brucei_brucei_TREU927 | gene_product=Sec7 domain containing protein, putative | transcript_product=Sec7 domain containing protein, putative | location=Tb927_08_v	N/A	N/A	N/A	N/A	GO:0032012	regulation of ARF protein signal transduction	GO:0005730;GO:0005654;GO:0030133	nucleolus;nucleoplasm;transport vesicle	N/A	N/A	N/A	N/A	Tb927.8.1840	N/A	endocytic GO:0005730 GO:0030133	nucleolus(strong) GO:0005730 GO:0030133	Color2 [A=255, R=169, G=169, B=169]	1	4		+	10	10	10	6.5	6.5	6.5	225.88	0	38.509	6492200	24	0	0	0	0	2569900	1984700	2848100	1516
+	1.94396	2.32167	111036001	U5 small nuclear ribonucleoprotein 200 kDa helicase, putative	Tb927.5.2290:mRNA-p1	Tb927.5.2290:mRNA-p1	Tb927.5.2290		Tb927.5.2290:mRNA-p1 | transcript=Tb927.5.2290:mRNA | gene=Tb927.5.2290 | organism=Trypanosoma_brucei_brucei_TREU927 | gene_product=ATP-dependent RNA helicase, putative | transcript_product=ATP-dependent RNA helicase, putative | location=Tb927_05_v5.1:7664	N/A	N/A	GO:0005524;GO:0004386;GO:0003676	ATP binding;helicase activity;nucleic acid binding	N/A	N/A	GO:0005682;GO:0010494;GO:0005730;GO:0005654;GO:0005634	U5 snRNP;cytoplasmic stress granule;nucleolus;nucleoplasm;nucleus	GO:0030623;GO:0003729	U5 snRNA binding;mRNA binding	GO:0000398;GO:0006417	mRNA splicing, via spliceosome;regulation of translation	Tb927.5.2290	N/A	nucleoplasm, nucleolus(peripheral) GO:0005654 GO:0005730	nucleoplasm, cytoplasm(weak) GO:0005654 GO:0005730	Color2 [A=255, R=169, G=169, B=169]	1	4		+	21	21	21	16.2	16.2	16.2	249.28	0	47.751	8665800	31	0	0	0	0	3520800	3516700	4066100	1193
+	1.68342	2.30453	5.8006e+07	actin-like protein, putative	Tb927.3.3020:mRNA-p1	Tb927.3.3020:mRNA-p1	Tb927.3.3020		Tb927.3.3020:mRNA-p1 | transcript=Tb927.3.3020:mRNA | gene=Tb927.3.3020 | organism=Trypanosoma_brucei_brucei_TREU927 | gene_product=actin-like protein, putative | transcript_product=actin-like protein, putative | location=Tb927_03_v5.1:772495-773475(-) | p	N/A	N/A	N/A	N/A	N/A	N/A	GO:0005737;GO:0005869;GO:0005654;GO:0005634	cytoplasm;dynactin complex;nucleoplasm;nucleus	N/A	N/A	N/A	N/A	Tb927.3.3020	N/A	cytoplasm(points), nucleoplasm(cell cycle dependent) GO:0005737 GO:0005654	cytoplasm(weak, points) GO:0005737 GO:0005654	Color2 [A=255, R=169, G=169, B=169]	1	4		+	3	3	3	15.3	15.3	15.3	34.849	0	17.133	4418900	8	0	0	0	0	1909700	2174400	1716500	1014
+	1.87495	2.2665	154606001	transcription factor BTF3, putative	Tb927.11.9700:mRNA-p1	Tb927.11.9700:mRNA-p1	Tb927.11.9700		Tb927.11.9700:mRNA-p1 | transcript=Tb927.11.9700:mRNA | gene=Tb927.11.9700 | organism=Trypanosoma_brucei_brucei_TREU927 | gene_product=transcription factor BTF3, putative | transcript_product=transcription factor BTF3, putative | location=Tb927_11_v5.1:263	N/A	N/A	N/A	N/A	N/A	N/A	GO:0005737;GO:0005829;GO:0005854;GO:0042788	cytoplasm;cytosol;nascent polypeptide-associated complex;polysomal ribosome	GO:0003700;GO:0042301	DNA-binding transcription factor activity;phosphate ion binding	GO:0040010	positive regulation of growth rate	Tb927.11.9700	N/A		cytoplasm(patchy) GO:0005737	Color2 [A=255, R=169, G=169, B=169]	1	4		+	3	3	3	28.7	28.7	28.7	11.406	0	21.982	14838000	12	0	0	0	0	5705700	3312600	6442300	904
+	3.19296	2.2468	60753001	hypothetical protein, conserved;class I transcription factor A, subunit 5a;hypothetical protein, conserved;class I transcription factor A, subunit 5b	Tb927.8.4130:mRNA-p1;Tb927.8.4080:mRNA-p1;Tb927.8.4030:mRNA-p1;Tb11.v5.0861.1-p1	Tb927.8.4130:mRNA-p1;Tb927.8.4080:mRNA-p1;Tb927.8.4030:mRNA-p1;Tb11.v5.0861.1-p1	Tb927.8.4130;Tb927.8.4080;Tb927.8.4030;Tb11.v5.0861		Tb927.8.4130:mRNA-p1 | transcript=Tb927.8.4130:mRNA | gene=Tb927.8.4130 | organism=Trypanosoma_brucei_brucei_TREU927 | gene_product=class I transcription factor A, subunit 5b | transcript_product=class I transcription factor A, subunit 5b | location=Tb927_	N/A;N/A;N/A;N/A	N/A;N/A;N/A;N/A	N/A;N/A;N/A;N/A	N/A;N/A;N/A;N/A	N/A;N/A;N/A;N/A	N/A;N/A;N/A;N/A	GO:0005634;GO:0005730;GO:0005737;GO:0031981;GO:0005634;N/A	nucleus;nucleolus;cytoplasm;nuclear lumen;nucleus;N/A	N/A;N/A;N/A;N/A	N/A;N/A;N/A;N/A	N/A;N/A;N/A;N/A	N/A;N/A;N/A;N/A	Tb11.v5.0861;Tb927.8.4030;Tb927.8.4080;Tb927.8.4130	N/A;N/A;N/A;N/A	nuclear lumen(50%) GO:0005737 GO:0031981	cytoplasm(reticulated, weak), nucleolus(peripheral, points, 75%) GO:0005730;cytoplasm GO:0005737 GO:0031981	Color2 [A=255, R=169, G=169, B=169]	1	4		+	3	3	3	17.1	17.1	17.1	23.529	0	7.596	4525100	9	0	0	0	0	2133900	1993700	1947700	1555
+	1.79966	2.13093	75129001	hypothetical protein, conserved	Tb927.11.5700:mRNA-p1	Tb927.11.5700:mRNA-p1	Tb927.11.5700		Tb927.11.5700:mRNA-p1 | transcript=Tb927.11.5700:mRNA | gene=Tb927.11.5700 | organism=Trypanosoma_brucei_brucei_TREU927 | gene_product=hypothetical protein, conserved | transcript_product=hypothetical protein, conserved | location=Tb927_11_v5.1:1608840-161	N/A	N/A	N/A	N/A	N/A	N/A	GO:0020016;GO:0030133	ciliary pocket;transport vesicle	N/A	N/A	N/A	N/A	Tb927.11.5700	N/A	endocytic(strong), flagellar pocket(points, strong), cytoplasm(weak) GO:0030133 GO:0020016	endocytic, flagellar pocket(points), cytoplasm(weak) GO:0030133 GO:0020016	Color2 [A=255, R=169, G=169, B=169]	1	4		+	12	12	12	9.9	9.9	9.9	191.27	0	42.655	6483700	22	0	0	0	0	2866600	1764700	2881600	806
+	1.77856	2.11347	4.64212	nucleolar RNA binding protein, putative	Tb927.9.5320:mRNA-p1	Tb927.9.5320:mRNA-p1	Tb927.9.5320		Tb927.9.5320:mRNA-p1 | transcript=Tb927.9.5320:mRNA | gene=Tb927.9.5320 | organism=Trypanosoma_brucei_brucei_TREU927 | gene_product=nucleolar RNA binding protein, putative | transcript_product=nucleolar RNA binding protein, putative | location=Tb927_09_v5.	N/A	N/A	N/A	N/A	N/A	N/A	GO:0005730;GO:0005634	nucleolus;nucleus	GO:0003729;GO:0030515	mRNA binding;snoRNA binding	GO:0000398	mRNA splicing, via spliceosome	Tb927.9.5320	N/A	nucleolus, nucleus(points) GO:0005730 GO:0005634	nucleolus(strong), nucleoplasm(weak) GO:0005730 GO:0005634	Color2 [A=255, R=169, G=169, B=169]	1	4		+	17	17	17	52.7	52.7	52.7	46.864	0	168.42	29118000	51	0	1868800	1709900	2945200	10301000	15072000	4911700	1770
+	2.30713	2.09403	5.7043e+07	hypothetical protein, conserved	Tb927.9.7250:mRNA-p1	Tb927.9.7250:mRNA-p1	Tb927.9.7250		Tb927.9.7250:mRNA-p1 | transcript=Tb927.9.7250:mRNA | gene=Tb927.9.7250 | organism=Trypanosoma_brucei_brucei_TREU927 | gene_product=hypothetical protein, conserved | transcript_product=hypothetical protein, conserved | location=Tb927_09_v5.1:1175774-117632	N/A	N/A	N/A	N/A	N/A	N/A	GO:0005737;GO:0005730	cytoplasm;nucleolus	N/A	N/A	N/A	N/A	Tb927.9.7250	N/A	cytoplasm(reticulated) GO:0005730 GO:0005737	nucleolus, nucleus(weak) GO:0005730 GO:0005737	Color2 [A=255, R=169, G=169, B=169]	1	4		+	3	3	3	29.5	29.5	29.5	20.911	0	8.872	4463900	10	0	0	0	0	1439400	2048500	2216400	1794
+	1.70421	2.04767	58256001	hypothetical protein, conserved	Tb927.4.2120:mRNA-p1	Tb927.4.2120:mRNA-p1	Tb927.4.2120		Tb927.4.2120:mRNA-p1 | transcript=Tb927.4.2120:mRNA | gene=Tb927.4.2120 | organism=Trypanosoma_brucei_brucei_TREU927 | gene_product=hypothetical protein, conserved | transcript_product=hypothetical protein, conserved | location=Tb927_04_v5.1:550541-551767(	N/A	N/A	GO:0005515;GO:0005198	protein binding;structural molecule activity	GO:1904263	positive regulation of TORC1 signaling	GO:0035859;GO:0031080	Seh1-associated complex;nuclear pore outer ring	N/A	N/A	GO:0034629;GO:1904263	cellular protein-containing complex localization;positive regulation of TORC1 signaling	Tb927.4.2120	N/A			Color2 [A=255, R=169, G=169, B=169]	1	4		+	3	3	3	13.2	13.2	13.2	43.976	0	16.12	7222500	10	0	0	0	0	1916000	1907900	2001700	1105
+	1.96849	2.03873	75537001	class I transcription factor A, subunit 6	Tb927.5.970:mRNA-p1	Tb927.5.970:mRNA-p1	Tb927.5.970		Tb927.5.970:mRNA-p1 | transcript=Tb927.5.970:mRNA | gene=Tb927.5.970 | organism=Trypanosoma_brucei_brucei_TREU927 | gene_product=class I transcription factor A, subunit 6 | transcript_product=class I transcription factor A, subunit 6 | location=Tb927_05_v5	N/A	N/A	N/A	N/A	N/A	N/A	GO:0005730;GO:0005634	nucleolus;nucleus	N/A	N/A	N/A	N/A	Tb927.5.970	N/A	nucleus, nucleolus(peripheral, points) GO:0005634 GO:0005730		Color2 [A=255, R=169, G=169, B=169]	1	4		+	4	4	4	27.9	27.9	27.9	21.712	0	13.049	5696800	9	0	0	0	0	2228600	2059700	3265400	1252
+	2.47048	2.0078	3.82816	KKT-interacting protein 10	Tb927.4.3150:mRNA-p1	Tb927.4.3150:mRNA-p1	Tb927.4.3150		Tb927.4.3150:mRNA-p1 | transcript=Tb927.4.3150:mRNA | gene=Tb927.4.3150 | organism=Trypanosoma_brucei_brucei_TREU927 | gene_product=KKT-interacting protein 10 | transcript_product=KKT-interacting protein 10 | location=Tb927_04_v5.1:827846-828877(+) | prote	N/A	N/A	N/A	N/A	N/A	N/A	GO:0000776;GO:0005739;GO:0005654;GO:0005634	kinetochore;mitochondrion;nucleoplasm;nucleus	N/A	N/A	N/A	N/A	Tb927.4.3150	N/A	nucleoplasm(points, strong), nucleoplasm GO:0005654	nucleoplasm(50%), nucleoplasm(points, 50%) GO:0005654	Color2 [A=255, R=169, G=169, B=169]	1	4		+	13	13	13	49.3	49.3	49.3	38.204	0	70.456	151170000	87	0	10649000	9130900	18834000	48861000	52706000	46253000	1122
+	2.44592	1.92317	3.71358	KKT-interacting protein 9	Tb927.9.13970:mRNA-p1	Tb927.9.13970:mRNA-p1	Tb927.9.13970		Tb927.9.13970:mRNA-p1 | transcript=Tb927.9.13970:mRNA | gene=Tb927.9.13970 | organism=Trypanosoma_brucei_brucei_TREU927 | gene_product=KKT-interacting protein 9 | transcript_product=KKT-interacting protein 9 | location=Tb927_09_v5.1:2181386-2182405(-) | pr	N/A	N/A	N/A	N/A	N/A	N/A	GO:0000776;GO:0005654;GO:0005634	kinetochore;nucleoplasm;nucleus	N/A	N/A	GO:0010608	posttranscriptional regulation of gene expression	Tb927.9.13970	N/A	nucleoplasm(point, strong), nucleoplasm GO:0005654	nucleoplasm(points) GO:0005654	Color2 [A=255, R=169, G=169, B=169]	1	4		+	19	19	19	66.4	66.4	66.4	36.788	0	128.84	245800000	101	0	22086000	14613000	27584000	92987000	82200000	63533000	1709
+	2.4207	1.9211	3.63427	Zinc-finger double-stranded RNA-binding, putative	Tb927.3.3740:mRNA-p1	Tb927.3.3740:mRNA-p1	Tb927.3.3740		Tb927.3.3740:mRNA-p1 | transcript=Tb927.3.3740:mRNA | gene=Tb927.3.3740 | organism=Trypanosoma_brucei_brucei_TREU927 | gene_product=Zinc-finger double-stranded RNA-binding, putative | transcript_product=Zinc-finger double-stranded RNA-binding, putative | l	N/A	N/A	N/A	N/A	N/A	N/A	GO:0005654;GO:0005634	nucleoplasm;nucleus	GO:0008270	zinc ion binding	GO:0000492	box C/D snoRNP assembly	Tb927.3.3740	N/A	nucleoplasm(point), nucleoplasm(points, weak) GO:0005654		Color2 [A=255, R=169, G=169, B=169]	1	4		+	14	14	14	31.6	31.6	31.6	69.176	0	80.939	50660000	57	0	6452100	3088700	4706900	17798000	18555000	15427000	1037
+	1.90296	1.915	6.63446	Zinc finger CCCH domain-containing protein 40	Tb927.10.14950:mRNA-p1	Tb927.10.14950:mRNA-p1	Tb927.10.14950		Tb927.10.14950:mRNA-p1 | transcript=Tb927.10.14950:mRNA | gene=Tb927.10.14950 | organism=Trypanosoma_brucei_brucei_TREU927 | gene_product=Zinc finger CCCH domain-containing protein 40 | transcript_product=Zinc finger CCCH domain-containing protein 40 | loc	N/A	N/A	GO:0046872	metal ion binding	N/A	N/A	GO:0005737;GO:0010494	cytoplasm;cytoplasmic stress granule	GO:0003723;GO:0003729	RNA binding;mRNA binding	GO:0010608	posttranscriptional regulation of gene expression	Tb927.10.14950	N/A	cytoplasm(points, strong) GO:0005737		Color2 [A=255, R=169, G=169, B=169]	1	4		+	8	8	8	30.8	30.8	30.8	46.194	0	23.765	8669700	19	0	0	0	1252400	3455600	2551100	2302300	338
+	2.59943	1.91387	51476001	RNA-binding protein 33 (RNA-binding motif protein 33)	Tb927.8.990:mRNA-p1	Tb927.8.990:mRNA-p1	Tb927.8.990		Tb927.8.990:mRNA-p1 | transcript=Tb927.8.990:mRNA | gene=Tb927.8.990 | organism=Trypanosoma_brucei_brucei_TREU927 | gene_product=RNA-binding protein 33 (RNA-binding motif protein 33) | transcript_product=RNA-binding protein 33 (RNA-binding motif protein 33	N/A	N/A	GO:0003676	nucleic acid binding	N/A	N/A	GO:0005654;GO:0005634	nucleoplasm;nucleus	GO:0003723;GO:0003729	RNA binding;mRNA binding	GO:0006396	RNA processing	Tb927.8.990	N/A	nucleoplasm GO:0005654	nucleoplasm(75%), cytoplasm(25%), flagellar cytoplasm(25%), nuclear lumen(25%) GO:0005654	Color2 [A=255, R=169, G=169, B=169]	1	4		+	3	3	3	10.4	10.4	10.4	33.963	0	16.418	4846100	10	0	0	0	0	1597600	1537900	2012100	1647
+	2.74225	1.8816	3.60394	Kinetochore interacting protein 4	Tb927.7.3080:mRNA-p1	Tb927.7.3080:mRNA-p1	Tb927.7.3080		Tb927.7.3080:mRNA-p1 | transcript=Tb927.7.3080:mRNA | gene=Tb927.7.3080 | organism=Trypanosoma_brucei_brucei_TREU927 | gene_product=Kinetochore interacting protein 4 | transcript_product=Kinetochore interacting protein 4 | location=Tb927_07_v5.1:779167-780	N/A	N/A	N/A	N/A	N/A	N/A	GO:0000776;GO:0005654;GO:0005634;GO:0005819	kinetochore;nucleoplasm;nucleus;spindle	N/A	N/A	N/A	N/A	Tb927.7.3080	N/A	nucleoplasm(points), nucleoplasm GO:0005654 GO:0005634	nucleoplasm, nucleus(point, 75%) GO:0005654 GO:0005634	Color2 [A=255, R=169, G=169, B=169]	1	4		+	19	19	19	51	51	51	47.366	0	250.01	301190000	105	0	24690000	20674000	35887000	106600000	84644000	101580000	1411
+	1.72918	1.8676	6.39251	pyruvate dehydrogenase E1 beta subunit, putative	Tb927.3.1790:mRNA-p1	Tb927.3.1790:mRNA-p1	Tb927.3.1790		Tb927.3.1790:mRNA-p1 | transcript=Tb927.3.1790:mRNA | gene=Tb927.3.1790 | organism=Trypanosoma_brucei_brucei_TREU927 | gene_product=pyruvate dehydrogenase E1 beta subunit, putative | transcript_product=pyruvate dehydrogenase E1 beta subunit, putative | loc	N/A	N/A	GO:0003824;GO:0004739	catalytic activity;pyruvate dehydrogenase (acetyl-transferring) activity	GO:0006086	acetyl-CoA biosynthetic process from pyruvate	GO:0097014;GO:0005737;GO:0005743;GO:0005967;GO:0005739;GO:0031981	ciliary plasm;cytoplasm;mitochondrial inner membrane;mitochondrial pyruvate dehydrogenase complex;mitochondrion;nuclear lumen	GO:0004739	pyruvate dehydrogenase (acetyl-transferring) activity	GO:0006086	acetyl-CoA biosynthetic process from pyruvate	Tb927.3.1790	N/A		cytoplasm, flagellar cytoplasm, nuclear lumen GO:0005737 GO:0097014 GO:0031981	Color2 [A=255, R=169, G=169, B=169]	1	4		+	6	6	6	25	25	25	37.566	0	98.41	12058000	17	0	0	2024900	0	4401400	4014100	4528700	991
+	3.61606	1.83463	3.53563	dihydrolipoyl dehydrogenase	Tb927.11.16730:mRNA-p1	Tb927.11.16730:mRNA-p1	Tb927.11.16730		Tb927.11.16730:mRNA-p1 | transcript=Tb927.11.16730:mRNA | gene=Tb927.11.16730 | organism=Trypanosoma_brucei_brucei_TREU927 | gene_product=dihydrolipoyl dehydrogenase | transcript_product=dihydrolipoyl dehydrogenase | location=Tb927_11_v5.1:4452624-4454057(	N/A	N/A	GO:0004148;GO:0050660;GO:0016491;GO:0016668	dihydrolipoyl dehydrogenase activity;flavin adenine dinucleotide binding;oxidoreductase activity;oxidoreductase activity, acting on a sulfur group of donors, NAD(P) as acceptor	GO:0045454;GO:0055114	cell redox homeostasis;obsolete oxidation-reduction process	GO:0005737;GO:0005743;GO:0005739;GO:0045252	cytoplasm;mitochondrial inner membrane;mitochondrion;oxoglutarate dehydrogenase complex	GO:0004148;GO:0015036;GO:0050660	dihydrolipoyl dehydrogenase activity;disulfide oxidoreductase activity;flavin adenine dinucleotide binding	GO:0055114	obsolete oxidation-reduction process	Tb927.11.16730	N/A	cytoplasm(weak), mitochondrion(<10%), mitochondrion(points, <10%), kinetoplast(region, strong, <10%) GO:0005737	cytoplasm GO:0005737	Color2 [A=255, R=169, G=169, B=169]	1	4		+	12	12	12	33.3	33.3	33.3	50.433	0	73.078	31194000	44	0	3437500	2967500	2447200	10891000	9880100	10527000	689
+	2.03784	1.83123	3.32177	Heat shock protein 83, putative;heat shock protein, putative;heat shock protein, putative;heat shock protein, putative;heat shock protein, putative;heat shock protein, putative;heat shock protein, putative;heat shock protein, putative;heat shock protein, putative;heat shock protein, putative;heat shock protein 90, putative	Tb927.10.10960:mRNA-p1;Tb927.10.10950:mRNA-p1;Tb927.10.10940:mRNA-p1;Tb927.10.10920:mRNA-p1;Tb927.10.10910:mRNA-p1;Tb927.10.10900:mRNA-p1;Tb927.10.10890:mRNA-p1;Tb11.v5.0543.1-p1;Tb927.10.10980:mRNA-p1;Tb927.10.10970:mRNA-p1;Tb927.10.10930:mRNA-p1	Tb927.10.10960:mRNA-p1;Tb927.10.10950:mRNA-p1;Tb927.10.10940:mRNA-p1;Tb927.10.10920:mRNA-p1;Tb927.10.10910:mRNA-p1;Tb927.10.10900:mRNA-p1;Tb927.10.10890:mRNA-p1;Tb11.v5.0543.1-p1;Tb927.10.10980:mRNA-p1;Tb927.10.10970:mRNA-p1;Tb927.10.10930:mRNA-p1	Tb927.10.10960;Tb927.10.10950;Tb927.10.10940;Tb927.10.10920;Tb927.10.10910;Tb927.10.10900;Tb927.10.10890;Tb11.v5.0543;Tb927.10.10980;Tb927.10.10970;Tb927.10.10930		Tb927.10.10960:mRNA-p1 | transcript=Tb927.10.10960:mRNA | gene=Tb927.10.10960 | organism=Trypanosoma_brucei_brucei_TREU927 | gene_product=heat shock protein, putative | transcript_product=heat shock protein, putative | location=Tb927_10_v5.1:2674479-267659	N/A;N/A;N/A;N/A;N/A;N/A;N/A;N/A;N/A;N/A;N/A	N/A;N/A;N/A;N/A;N/A;N/A;N/A;N/A;N/A;N/A;N/A	GO:0005524;GO:0051082;GO:0005524;GO:0051082;GO:0005524;GO:0051082;GO:0005524;GO:0051082;GO:0005524;GO:0051082;GO:0005524;GO:0051082;GO:0005524;GO:0051082;GO:0005524;GO:0051082;GO:0005524;GO:0051082;GO:0005524;GO:0051082;GO:0005524;GO:0051082	ATP binding;unfolded protein binding;ATP binding;unfolded protein binding;ATP binding;unfolded protein binding;ATP binding;unfolded protein binding;ATP binding;unfolded protein binding;ATP binding;unfolded protein binding;ATP binding;unfolded protein binding;ATP binding;unfolded protein binding;ATP binding;unfolded protein binding;ATP binding;unfolded protein binding;ATP binding;unfolded protein …	GO:0006457;GO:0006457;GO:0006457;GO:0006457;GO:0006457;GO:0006457;GO:0006457;GO:0006457;GO:0006457;GO:0006457;GO:0006457	protein folding;protein folding;protein folding;protein folding;protein folding;protein folding;protein folding;protein folding;protein folding;protein folding;protein folding	GO:0009986;GO:0005737;GO:0005829;GO:0048471;GO:0005886;GO:0032991;GO:0009986;GO:0005737;GO:0005829;GO:0005654;GO:0048471;GO:0005886;GO:0032991;GO:0009986;GO:0005737;GO:0005829;GO:0048471;GO:0005886;GO:0032991;GO:0005737;GO:0005654;GO:0009986;GO:0005737;GO:0005829;GO:0005654;GO:0048471;GO:0005886;GO:0032991;GO:0005737;GO:0009986;GO:0005737;GO:0005829;GO:0005654;GO:0048471;GO:0005886;GO:0032991;GO:…	cell surface;cytoplasm;cytosol;perinuclear region of cytoplasm;plasma membrane;protein-containing complex;cell surface;cytoplasm;cytosol;nucleoplasm;perinuclear region of cytoplasm;plasma membrane;protein-containing complex;cell surface;cytoplasm;cytosol;perinuclear region of cytoplasm;plasma membrane;protein-containing complex;cytoplasm;nucleoplasm;cell surface;cytoplasm;cytosol;nucleoplasm;peri…	GO:0051082;GO:0051082;GO:0051082;N/A;GO:0051082;N/A;GO:0051082;GO:0051082;GO:0051082;N/A;GO:0016887	unfolded protein binding;unfolded protein binding;unfolded protein binding;N/A;unfolded protein binding;N/A;unfolded protein binding;unfolded protein binding;unfolded protein binding;N/A;ATP hydrolysis activity	GO:0034605;GO:0006457;GO:0050821;GO:0034605;GO:0006457;GO:0050821;GO:0034605;GO:0006457;GO:0050821;N/A;GO:0034605;GO:0006457;GO:0050821;N/A;GO:0034605;GO:0006457;GO:0050821;GO:0034605;GO:0006457;GO:0050821;GO:0034605;GO:0006457;GO:0050821;N/A;GO:0006457;GO:0042026;GO:0006986	cellular response to heat;protein folding;protein stabilization;cellular response to heat;protein folding;protein stabilization;cellular response to heat;protein folding;protein stabilization;N/A;cellular response to heat;protein folding;protein stabilization;N/A;cellular response to heat;protein folding;protein stabilization;cellular response to heat;protein folding;protein stabilization;cellula…	Tb11.v5.0543;Tb927.10.10890;Tb927.10.10900;Tb927.10.10910;Tb927.10.10920;Tb927.10.10930;Tb927.10.10940;Tb927.10.10950;Tb927.10.10960;Tb927.10.10970;Tb927.10.10980	N/A;N/A;N/A;N/A;N/A;N/A;N/A;N/A;N/A;N/A;N/A	cytoplasm(patchy) GO:0005737 GO:0005654	cytoplasm, flagellar cytoplasm(weak), nucleoplasm GO:0005737 GO:0005654;cytoplasm, nucleoplasm GO:0005737 GO:0005654;cytoplasm(50%), nucleoplasm(50%) GO:0005737 GO:0005654;cytoplasm GO:0005737;cytoplasm(patchy), nucleoplasm GO:0005737 GO:0005654;cytoplasm(50%), cytoplasm(50%, weak) GO:0005737;cytoplasm(reticulated) GO:0005737;cytoplasm(75%), cytoplasm(weak, 25%) GO:0005737;cytoplasm, nucleoplasm …	Color2 [A=255, R=169, G=169, B=169]	1	4		+	19	19	19	38.5	38.5	38.5	80.763	0	140.66	53958000	69	0	5083600	7856400	3113200	18792000	17372000	17161000	129
+	3.1023	1.81693	3.46364	KKT-interacting protein 12	Tb927.11.3340:mRNA-p1	Tb927.11.3340:mRNA-p1	Tb927.11.3340		Tb927.11.3340:mRNA-p1 | transcript=Tb927.11.3340:mRNA | gene=Tb927.11.3340 | organism=Trypanosoma_brucei_brucei_TREU927 | gene_product=KKT-interacting protein 12 | transcript_product=KKT-interacting protein 12 | location=Tb927_11_v5.1:977380-978132(+) | pr	N/A	N/A	GO:0003723;GO:0003676	RNA binding;nucleic acid binding	N/A	N/A	GO:0005929;GO:0005737;GO:0000776;GO:0005654;GO:0005634	cilium;cytoplasm;kinetochore;nucleoplasm;nucleus	GO:0003723	RNA binding	GO:0006396;GO:0010608	RNA processing;posttranscriptional regulation of gene expression	Tb927.11.3340	N/A	nucleoplasm(points), nucleoplasm(point, strong) GO:0005737 GO:0005929 GO:0005654	cytoplasm(reticulated), cytoplasm, flagellum GO:0005737 GO:0005929 GO:0005654	Color2 [A=255, R=169, G=169, B=169]	1	4		+	12	12	12	79.2	79.2	79.2	26.602	0	213.96	183620000	83	0	17504000	13047000	20709000	56420000	59332000	61794000	748
+	2.19257	1.78687	3.41348	SET domain protein 28	Tb927.9.10100:mRNA-p1	Tb927.9.10100:mRNA-p1	Tb927.9.10100		Tb927.9.10100:mRNA-p1 | transcript=Tb927.9.10100:mRNA | gene=Tb927.9.10100 | organism=Trypanosoma_brucei_brucei_TREU927 | gene_product=SET domain-containing protein, putative | transcript_product=SET domain-containing protein, putative | location=Tb927_09_	N/A	N/A	GO:0008168;GO:0005515	methyltransferase activity;protein binding	GO:0032259	methylation	GO:0005737	cytoplasm	N/A	N/A	N/A	N/A	Tb927.9.10100	N/A		cytoplasm GO:0005737	Color2 [A=255, R=169, G=169, B=169]	1	4		+	27	27	27	29.3	29.3	29.3	160.65	0	118.82	80659000	104	0	7735100	5344200	10032000	28766000	19078000	31046000	1651
+	2.488	1.75047	3.45824	S-adenosylhomocysteine hydrolase, putative	Tb927.11.9590:mRNA-p1	Tb927.11.9590:mRNA-p1	Tb927.11.9590		Tb927.11.9590:mRNA-p1 | transcript=Tb927.11.9590:mRNA | gene=Tb927.11.9590 | organism=Trypanosoma_brucei_brucei_TREU927 | gene_product=S-adenosylhomocysteine hydrolase, putative | transcript_product=S-adenosylhomocysteine hydrolase, putative | location=Tb9	N/A	N/A	GO:0004013;GO:0000166	adenosylhomocysteinase activity;nucleotide binding	GO:0006730	one-carbon metabolic process	GO:0097014;GO:0005737;GO:0005829;GO:0005654	ciliary plasm;cytoplasm;cytosol;nucleoplasm	GO:0004013	adenosylhomocysteinase activity	GO:0033353	S-adenosylmethionine cycle	Tb927.11.9590	N/A	cytoplasm, flagellar cytoplasm, nucleoplasm GO:0005737 GO:0097014 GO:0005654	cytoplasm(strong, 50%), flagellar cytoplasm(weak, 50%), cytoplasm(reticulated, weak) GO:0005737 GO:0097014 GO:0005654	Color2 [A=255, R=169, G=169, B=169]	1	4		+	18	18	18	43	43	43	48.447	0	66.613	117850000	77	0	10800000	13633000	11125000	35808000	31054000	56106000	900
+	2.32446	1.7311	5.34619	Zn-finger in Ran binding protein and others/FYVE zinc finger, putative	Tb927.10.13520:mRNA-p1	Tb927.10.13520:mRNA-p1	Tb927.10.13520		Tb927.10.13520:mRNA-p1 | transcript=Tb927.10.13520:mRNA | gene=Tb927.10.13520 | organism=Trypanosoma_brucei_brucei_TREU927 | gene_product=Zn-finger in Ran binding protein and others/FYVE zinc finger, putative | transcript_product=Zn-finger in Ran binding p	N/A	N/A	GO:0046872	metal ion binding	N/A	N/A	GO:0030133	transport vesicle	N/A	N/A	N/A	N/A	Tb927.10.13520	N/A	endocytic GO:0030133	endocytic GO:0030133	Color2 [A=255, R=169, G=169, B=169]	1	4		+	4	4	4	12.9	12.9	12.9	57.372	0	75.466	7787200	15	0	835140	0	793290	2432200	2098500	4175200	307
+	1.92224	1.7018	45086001	hypothetical protein, conserved	Tb927.5.3530:mRNA-p1	Tb927.5.3530:mRNA-p1	Tb927.5.3530		Tb927.5.3530:mRNA-p1 | transcript=Tb927.5.3530:mRNA | gene=Tb927.5.3530 | organism=Trypanosoma_brucei_brucei_TREU927 | gene_product=hypothetical protein, conserved | transcript_product=hypothetical protein, conserved | location=Tb927_05_v5.1:1166404-116719	N/A	N/A	N/A	N/A	N/A	N/A	GO:0005654	nucleoplasm	N/A	N/A	N/A	N/A	Tb927.5.3530	N/A		nucleoplasm GO:0005654	Color2 [A=255, R=169, G=169, B=169]	1	4		+	3	3	3	12.9	12.9	12.9	29.118	0	9.1991	4133700	15	0	0	0	0	1284400	1539500	1684700	1225
+	1.86052	1.65393	3.456e+07	Hsc70-interacting protein (Hip), putative	Tb927.3.5340:mRNA-p1	Tb927.3.5340:mRNA-p1	Tb927.3.5340		Tb927.3.5340:mRNA-p1 | transcript=Tb927.3.5340:mRNA | gene=Tb927.3.5340 | organism=Trypanosoma_brucei_brucei_TREU927 | gene_product=Hsc70-interacting protein (Hip), putative | transcript_product=Hsc70-interacting protein (Hip), putative | location=Tb927_03	N/A	N/A	GO:0005515	protein binding	N/A	N/A	GO:0005737	cytoplasm	GO:0031072	heat shock protein binding	GO:0051085;GO:0061077;GO:0065003	chaperone cofactor-dependent protein refolding;chaperone-mediated protein folding;protein-containing complex assembly	Tb927.3.5340	N/A	cytoplasm GO:0005737		Color2 [A=255, R=169, G=169, B=169]	1	4		+	3	3	3	13.8	13.8	13.8	42.028	0	12.567	3277900	8	0	0	0	0	1830300	1625700	0	1067
+	5.09292	1.6108	3.05376	Kinetochore interacting protein 6	Tb927.1.4680:mRNA-p1	Tb927.1.4680:mRNA-p1	Tb927.1.4680		Tb927.1.4680:mRNA-p1 | transcript=Tb927.1.4680:mRNA | gene=Tb927.1.4680 | organism=Trypanosoma_brucei_brucei_TREU927 | gene_product=Kinetochore interacting protein 6 | transcript_product=Kinetochore interacting protein 6 | location=Tb927_01_v5.1:962750-963	N/A	N/A	N/A	N/A	N/A	N/A	GO:0000776;GO:0005654;GO:0005634	kinetochore;nucleoplasm;nucleus	N/A	N/A	N/A	N/A	Tb927.1.4680	N/A	nucleoplasm(points) GO:0005654	nucleoplasm(points), nucleoplasm GO:0005654	Color2 [A=255, R=169, G=169, B=169]	1	4		+	19	19	19	61.3	61.3	61.3	37.287	0	176.05	202990000	105	0	22005000	20570000	20034000	64017000	66424000	60752000	218
+	3.42703	1.60293	3.06437	hypothetical protein, conserved	Tb927.10.15360:mRNA-p1	Tb927.10.15360:mRNA-p1	Tb927.10.15360		Tb927.10.15360:mRNA-p1 | transcript=Tb927.10.15360:mRNA | gene=Tb927.10.15360 | organism=Trypanosoma_brucei_brucei_TREU927 | gene_product=hypothetical protein, conserved | transcript_product=hypothetical protein, conserved | location=Tb927_10_v5.1:3763602-	N/A	N/A	GO:0003723	RNA binding	GO:0006396	RNA processing	GO:0005654;GO:0005634	nucleoplasm;nucleus	N/A	N/A	N/A	N/A	Tb927.10.15360	N/A	nucleoplasm GO:0005654		Color2 [A=255, R=169, G=169, B=169]	1	4		+	22	22	22	21.6	21.6	21.6	191.99	0	128.86	63343000	86	0	6748400	6719700	6202800	24101000	17776000	18402000	345
+	2.73849	1.5874	62445001	hypothetical protein, conserved	Tb927.3.1350:mRNA-p1	Tb927.3.1350:mRNA-p1	Tb927.3.1350		Tb927.3.1350:mRNA-p1 | transcript=Tb927.3.1350:mRNA | gene=Tb927.3.1350 | organism=Trypanosoma_brucei_brucei_TREU927 | gene_product=hypothetical protein, conserved | transcript_product=hypothetical protein, conserved | location=Tb927_03_v5.1:338221-340581(	N/A	N/A	GO:0005515	protein binding	N/A	N/A	GO:0030686;GO:0005730;GO:0005634;GO:0032040;GO:0034455	90S preribosome;nucleolus;nucleus;small-subunit processome;t-UTP complex	N/A	N/A	GO:0000462	maturation of SSU-rRNA from tricistronic rRNA transcript (SSU-rRNA, 5.8S rRNA, LSU-rRNA)	Tb927.3.1350	N/A	nucleolus, nucleoplasm(weak), cytoplasm(weak) GO:0005730	nucleolus, nucleoplasm(weak) GO:0005730	Color2 [A=255, R=169, G=169, B=169]	1	4		+	7	7	7	13.6	13.6	13.6	86.927	0	26.225	4533400	16	0	0	0	0	1739800	2095600	2409100	984
+	2.29227	1.5739	2.91191	AAA ATPase, putative	Tb927.11.13360:mRNA-p1	Tb927.11.13360:mRNA-p1	Tb927.11.13360		Tb927.11.13360:mRNA-p1 | transcript=Tb927.11.13360:mRNA | gene=Tb927.11.13360 | organism=Trypanosoma_brucei_brucei_TREU927 | gene_product=AAA ATPase, putative | transcript_product=AAA ATPase, putative | location=Tb927_11_v5.1:3579657-3583502(-) | protein_l	N/A	N/A	GO:0005524;GO:0016887	ATP binding;ATP hydrolysis activity	N/A	N/A	GO:0005654;GO:0005634;GO:0008540	nucleoplasm;nucleus;proteasome regulatory particle, base subcomplex	GO:0016887;GO:0017025;GO:0036402	ATP hydrolysis activity;TBP-class protein binding;proteasome-activating activity	GO:0019538	protein metabolic process	Tb927.11.13360	N/A	nucleoplasm GO:0005654	endocytic(weak), cytoplasm(weak) GO:0005654	Color2 [A=255, R=169, G=169, B=169]	1	4		+	56	56	56	57.1	57.1	57.1	141.17	0	323.31	461680000	253	0	50489000	33650000	61013000	147040000	157610000	118020000	612
+	3.31819	1.57307	50276001	DNA-directed RNA polymerase II, putative	Tb927.11.2200:mRNA-p1	Tb927.11.2200:mRNA-p1	Tb927.11.2200		Tb927.11.2200:mRNA-p1 | transcript=Tb927.11.2200:mRNA | gene=Tb927.11.2200 | organism=Trypanosoma_brucei_brucei_TREU927 | gene_product=DNA-directed RNA polymerase II, putative | transcript_product=DNA-directed RNA polymerase II, putative | location=Tb927_1	GO:0005665	RNA polymerase II, core complex	GO:0003677;GO:0003899;GO:0001055;GO:0046983	DNA binding;DNA-directed 5'-3' RNA polymerase activity;RNA polymerase II activity;protein dimerization activity	GO:0006366;GO:0006351	transcription by RNA polymerase II;transcription, DNA-templated	GO:0005665;GO:0005654;GO:0005634	RNA polymerase II, core complex;nucleoplasm;nucleus	GO:0003899	DNA-directed 5'-3' RNA polymerase activity	GO:0006351	transcription, DNA-templated	Tb927.11.2200	N/A	nucleoplasm(points), nucleoplasm GO:0005654	nucleoplasm, nucleoplasm(points, strong) GO:0005654	Color2 [A=255, R=169, G=169, B=169]	1	4		+	3	3	3	35.6	35.6	35.6	14.799	0	10.254	4399600	11	0	0	0	0	1943800	1568400	1515400	708
+	2.9803	1.48457	2.82836	Plus-3 domain/Zinc finger, C3HC4 type (RING finger), putative	Tb927.11.12440:mRNA-p1	Tb927.11.12440:mRNA-p1	Tb927.11.12440		Tb927.11.12440:mRNA-p1 | transcript=Tb927.11.12440:mRNA | gene=Tb927.11.12440 | organism=Trypanosoma_brucei_brucei_TREU927 | gene_product=Plus-3 domain/Zinc finger, C3HC4 type (RING finger), putative | transcript_product=Plus-3 domain/Zinc finger, C3HC4 ty	N/A	N/A	GO:0003677	DNA binding	N/A	N/A	GO:0120120;GO:0051286;GO:0036064;GO:0120280;GO:0005929;GO:0005737	bilobe structure;cell tip;ciliary basal body;ciliary pro-basal body;cilium;cytoplasm	N/A	N/A	N/A	N/A	Tb927.11.12440	N/A	basal body, pro-basal body, cytoplasm, flagellum, cell tip(posterior, 50%) GO:0005737 GO:0036064 GO:0120120 GO:0051286 GO:0120280 GO:0005929	cytoplasm, basal body(region), hook complex, cell tip(posterior) GO:0005737 GO:0036064 GO:0120120 GO:0051286 GO:0120280 GO:0005929	Color2 [A=255, R=169, G=169, B=169]	1	4		+	13	13	13	44.2	44.2	44.2	43.41	0	160.98	100920000	80	0	12582000	11452000	10847000	33339000	26394000	38923000	593
+	3.46306	1.46063	2.73745	hypothetical protein, conserved	Tb927.11.9760:mRNA-p1	Tb927.11.9760:mRNA-p1	Tb927.11.9760		Tb927.11.9760:mRNA-p1 | transcript=Tb927.11.9760:mRNA | gene=Tb927.11.9760 | organism=Trypanosoma_brucei_brucei_TREU927 | gene_product=hypothetical protein, conserved | transcript_product=hypothetical protein, conserved | location=Tb927_11_v5.1:2638861-264	N/A	N/A	GO:0005524	ATP binding	N/A	N/A	GO:0005654;GO:0005634	nucleoplasm;nucleus	GO:0051731	polynucleotide 5'-hydroxyl-kinase activity	GO:0006396;GO:0006378;GO:0006388	RNA processing;mRNA polyadenylation;tRNA splicing, via endonucleolytic cleavage and ligation	Tb927.11.9760	N/A	nucleoplasm GO:0005654		Color2 [A=255, R=169, G=169, B=169]	1	4		+	6	6	6	26	26	26	45.743	0	79.007	18994000	27	0	2454800	1861800	2269900	5958100	5677100	6395000	906
+	1.87382	1.3904	2.53856	Eukaryotic translation initiation factor 2-alpha kinase 3, putative	Tb927.6.2980:mRNA-p1	Tb927.6.2980:mRNA-p1	Tb927.6.2980		Tb927.6.2980:mRNA-p1 | transcript=Tb927.6.2980:mRNA | gene=Tb927.6.2980 | organism=Trypanosoma_brucei_brucei_TREU927 | gene_product=Eukaryotic translation initiation factor 2-alpha kinase 3, putative | transcript_product=Eukaryotic translation initiation f	N/A	N/A	GO:0005524;GO:0004672	ATP binding;protein kinase activity	GO:0006468	protein phosphorylation	GO:0005783;GO:0005634	endoplasmic reticulum;nucleus	GO:0005524;GO:0004674	ATP binding;protein serine/threonine kinase activity	GO:0006468	protein phosphorylation	Tb927.6.2980	N/A			Color2 [A=255, R=169, G=169, B=169]	1	4		+	17	17	17	24.3	24.3	24.3	112.93	0	123.48	70073000	70	0	12203000	5976800	8666500	20592000	27313000	20246000	1297
+	3.99028	1.37227	2.59818	enolase, putative;enolase	Tb927.10.2890:mRNA-p1;Tb11.v5.0650.1-p1	Tb927.10.2890:mRNA-p1;Tb11.v5.0650.1-p1	Tb927.10.2890;Tb11.v5.0650		Tb927.10.2890:mRNA-p1 | transcript=Tb927.10.2890:mRNA | gene=Tb927.10.2890 | organism=Trypanosoma_brucei_brucei_TREU927 | gene_product=enolase | transcript_product=enolase | location=Tb927_10_v5.1:746309-747598(+) | protein_length=429 | sequence_SO=chromos	GO:0000015;GO:0000015	phosphopyruvate hydratase complex;phosphopyruvate hydratase complex	GO:0000287;GO:0004634;GO:0000287;GO:0004634	magnesium ion binding;phosphopyruvate hydratase activity;magnesium ion binding;phosphopyruvate hydratase activity	GO:0006096;GO:0006096	glycolytic process;glycolytic process	GO:0097014;GO:0005737;GO:0005829;GO:0000015;GO:0097014;GO:0005737;GO:0005829;GO:0005654;GO:0000015	ciliary plasm;cytoplasm;cytosol;phosphopyruvate hydratase complex;ciliary plasm;cytoplasm;cytosol;nucleoplasm;phosphopyruvate hydratase complex	GO:0000287;GO:0004634;GO:0000287;GO:0004634	magnesium ion binding;phosphopyruvate hydratase activity;magnesium ion binding;phosphopyruvate hydratase activity	GO:0006096;GO:0032889;GO:0006096;GO:0032889	glycolytic process;regulation of vacuole fusion, non-autophagic;glycolytic process;regulation of vacuole fusion, non-autophagic	Tb11.v5.0650;Tb927.10.2890	N/A;N/A	nucleoplasm, cytoplasm, flagellar cytoplasm GO:0005737 GO:0097014 GO:0005654	cytoplasm, flagellar cytoplasm GO:0005737 GO:0097014 GO:0005654	Color2 [A=255, R=169, G=169, B=169]	1	4		+	24	24	24	71.3	71.3	71.3	46.592	0	262.39	243090000	113	0	28346000	27812000	28176000	77013000	64382000	77720000	141
+	1.78682	1.36327	37591001	hypothetical protein, conserved	Tb927.2.4780:mRNA-p1	Tb927.2.4780:mRNA-p1	Tb927.2.4780		Tb927.2.4780:mRNA-p1 | transcript=Tb927.2.4780:mRNA | gene=Tb927.2.4780 | organism=Trypanosoma_brucei_brucei_TREU927 | gene_product=hypothetical protein, conserved | transcript_product=hypothetical protein, conserved | location=Tb927_02_v5.1:847104-849926(	N/A	N/A	N/A	N/A	N/A	N/A	GO:0005930;GO:0005737	axoneme;cytoplasm	N/A	N/A	N/A	N/A	Tb927.2.4780	N/A	axoneme, cytoplasm(weak, reticulated) GO:0005930 GO:0005737	axoneme, cytoplasm(reticulated) GO:0005930 GO:0005737	Color2 [A=255, R=169, G=169, B=169]	1	4		+	4	4	4	7	7	7	106.44	0	11.42	4113300	13	0	0	0	0	1618500	2140600	0	943
+	2.004	1.35327	56879001	U5 small nuclear ribonucleoprotein component, putative	Tb927.11.15430:mRNA-p1	Tb927.11.15430:mRNA-p1	Tb927.11.15430		Tb927.11.15430:mRNA-p1 | transcript=Tb927.11.15430:mRNA | gene=Tb927.11.15430 | organism=Trypanosoma_brucei_brucei_TREU927 | gene_product=U5 small nuclear ribonucleoprotein component, putative | transcript_product=U5 small nuclear ribonucleoprotein compone	N/A	N/A	GO:0005525;GO:0003924	GTP binding;GTPase activity	N/A	N/A	GO:0071007;GO:0046540;GO:0005654;GO:0005634;GO:1990904	U2-type catalytic step 2 spliceosome;U4/U6 x U5 tri-snRNP complex;nucleoplasm;nucleus;ribonucleoprotein complex	GO:0005525;GO:0003924;GO:0030623	GTP binding;GTPase activity;U5 snRNA binding	GO:0000398;GO:0006412	mRNA splicing, via spliceosome;translation	Tb927.11.15430	N/A		nucleoplasm GO:0005654	Color2 [A=255, R=169, G=169, B=169]	1	4		+	10	10	10	17.7	17.7	17.7	105.47	0	39.641	4364500	19	0	0	0	0	2055300	1845100	1787500	665
+	3.12509	1.2004	2.28656	triosephosphate isomerase	Tb927.11.5520:mRNA-p1	Tb927.11.5520:mRNA-p1	Tb927.11.5520		Tb927.11.5520:mRNA-p1 | transcript=Tb927.11.5520:mRNA | gene=Tb927.11.5520 | organism=Trypanosoma_brucei_brucei_TREU927 | gene_product=triosephosphate isomerase | transcript_product=triosephosphate isomerase | location=Tb927_11_v5.1:1567338-1568090(+) | pr	N/A	N/A	GO:0003824;GO:0004807	catalytic activity;triose-phosphate isomerase activity	GO:0006096	glycolytic process	GO:0005737;GO:0005829;GO:0020015	cytoplasm;cytosol;glycosome	GO:0004807	triose-phosphate isomerase activity	GO:0006094;GO:0046166;GO:0019563;GO:0006096	gluconeogenesis;glyceraldehyde-3-phosphate biosynthetic process;glycerol catabolic process;glycolytic process	Tb927.11.5520	N/A	glycosome GO:0020015		Color2 [A=255, R=169, G=169, B=169]	1	4		+	8	8	8	46.4	46.4	46.4	26.819	0	63.961	79174000	31	0	10412000	11480000	8705100	23078000	24988000	21896000	802
+	1.90543	1.15167	2.22875	metallo-peptidase, Clan MF, Family M17	Tb927.11.6590:mRNA-p1;Tb11.v5.0360.1-p1	Tb927.11.6590:mRNA-p1	Tb927.11.6590		Tb927.11.6590:mRNA-p1 | transcript=Tb927.11.6590:mRNA | gene=Tb927.11.6590 | organism=Trypanosoma_brucei_brucei_TREU927 | gene_product=metallo-peptidase, Clan MF, Family M17 | transcript_product=metallo-peptidase, Clan MF, Family M17 | location=Tb927_11_v5	GO:0005737	cytoplasm	GO:0030145;GO:0070006	manganese ion binding;metalloaminopeptidase activity	GO:0019538;GO:0006508	protein metabolic process;proteolysis	GO:0005737;GO:0005622	cytoplasm;intracellular anatomical structure	GO:0004177;GO:0005515	aminopeptidase activity;protein binding	GO:0006508	proteolysis	Tb927.11.6590	N/A	cytoplasm GO:0005737		Color2 [A=255, R=169, G=169, B=169]	1	4		+	9	9	9	26.7	26.7	26.7	55.359	0	24.845	13986000	26	0	1472500	1879100	2275600	3767800	3428200	5345600	838
+	1.90863	1.08587	38521001	Zinc finger CCCH domain-containing protein 39	Tb927.10.14930:mRNA-p1	Tb927.10.14930:mRNA-p1	Tb927.10.14930		Tb927.10.14930:mRNA-p1 | transcript=Tb927.10.14930:mRNA | gene=Tb927.10.14930 | organism=Trypanosoma_brucei_brucei_TREU927 | gene_product=Zinc finger CCCH domain-containing protein 39 | transcript_product=Zinc finger CCCH domain-containing protein 39 | loc	N/A	N/A	GO:0046872	metal ion binding	N/A	N/A	GO:0020022;GO:0005737	acidocalcisome;cytoplasm	GO:0003723;GO:0003729	RNA binding;mRNA binding	GO:0010608	posttranscriptional regulation of gene expression	Tb927.10.14930	N/A	cytoplasm(points) GO:0005737	cytoplasm(points) GO:0005737	Color2 [A=255, R=169, G=169, B=169]	1	4		+	4	4	4	23.9	23.9	23.9	31.519	0	9.2879	3939300	9	0	0	0	0	1443600	1128200	1280300	337
+	2.25327	1.04583	2.04681	hypothetical protein, conserved	Tb927.11.2610:mRNA-p1	Tb927.11.2610:mRNA-p1	Tb927.11.2610		Tb927.11.2610:mRNA-p1 | transcript=Tb927.11.2610:mRNA | gene=Tb927.11.2610 | organism=Trypanosoma_brucei_brucei_TREU927 | gene_product=hypothetical protein, conserved | transcript_product=hypothetical protein, conserved | location=Tb927_11_v5.1:766672-7680	N/A	N/A	N/A	N/A	N/A	N/A	GO:0030863;GO:0005856	cortical cytoskeleton;cytoskeleton	N/A	N/A	GO:0010608	posttranscriptional regulation of gene expression	Tb927.11.2610	N/A		cortical cytoskeleton GO:0030863	Color2 [A=255, R=169, G=169, B=169]	1	4		+	9	9	9	26.7	26.7	26.7	50.887	0	90.625	31489000	30	0	3410400	4141600	5078200	8879000	7524800	9447800	724
+	2.04178	1.0144	31907001	Plasma-membrane choline transporter, putative	Tb927.10.6730:mRNA-p1	Tb927.10.6730:mRNA-p1	Tb927.10.6730		Tb927.10.6730:mRNA-p1 | transcript=Tb927.10.6730:mRNA | gene=Tb927.10.6730 | organism=Trypanosoma_brucei_brucei_TREU927 | gene_product=Plasma-membrane choline transporter, putative | transcript_product=Plasma-membrane choline transporter, putative | locati	GO:0016021	integral component of membrane	GO:0022857	transmembrane transporter activity	GO:0055085	transmembrane transport	GO:0020016;GO:0016020;GO:0030133	ciliary pocket;membrane;transport vesicle	GO:0022857	transmembrane transporter activity	GO:0055085	transmembrane transport	Tb927.10.6730	N/A	endocytic, flagellar pocket(50%), cytoplasm(weak) GO:0030133 GO:0020016	endocytic(<10%), pellicular membrane(<10%), cytoplasm(reticulated, weak) GO:0030133 GO:0020016	Color2 [A=255, R=169, G=169, B=169]	1	4		+	2	2	2	8	8	8	53.553	0	13.029	2923600	6	11	0	0	0	1499400	1691300	0	471
+	2.37538	1.0058	1.985	Essential Nuclear Factor, 49 kDa	Tb927.11.6440:mRNA-p1	Tb927.11.6440:mRNA-p1	Tb927.11.6440		Tb927.11.6440:mRNA-p1 | transcript=Tb927.11.6440:mRNA | gene=Tb927.11.6440 | organism=Trypanosoma_brucei_brucei_TREU927 | gene_product=hypothetical protein, conserved | transcript_product=hypothetical protein, conserved | location=Tb927_11_v5.1:1821094-182	N/A	N/A	N/A	N/A	N/A	N/A	GO:0005737;GO:0005634	cytoplasm;nucleus	GO:0003677;GO:0003729	DNA binding;mRNA binding	GO:0010608	posttranscriptional regulation of gene expression	Tb927.11.6440	N/A	cytoplasm(patchy) GO:0005737	cytoplasm(patchy) GO:0005737	Color2 [A=255, R=169, G=169, B=169]	1	4		+	5	5	5	14.3	14.3	14.3	48.841	0	40.331	44367000	26	0	5442800	5843400	7858400	13490000	11816000	12696000	834
+	2.32777	0.877967	1.83427	RNA-binding protein, UBP1;RNA-binding protein, UBP2	Tb927.11.510:mRNA-p1;Tb927.11.500:mRNA-p1	Tb927.11.510:mRNA-p1;Tb927.11.500:mRNA-p1	Tb927.11.510;Tb927.11.500		Tb927.11.510:mRNA-p1 | transcript=Tb927.11.510:mRNA | gene=Tb927.11.510 | organism=Trypanosoma_brucei_brucei_TREU927 | gene_product=RNA-binding protein, UBP2 | transcript_product=RNA-binding protein, UBP2 | location=Tb927_11_v5.1:127191-127718(-) | protein	N/A;N/A	N/A;N/A	GO:0003676;GO:0003676	nucleic acid binding;nucleic acid binding	N/A;N/A	N/A;N/A	GO:0020022;GO:0005737;GO:0005634;GO:1990904;GO:0005737;GO:0005634;GO:1990904	acidocalcisome;cytoplasm;nucleus;ribonucleoprotein complex;cytoplasm;nucleus;ribonucleoprotein complex	GO:0003723;GO:0003729;GO:0003723;GO:0003729	RNA binding;mRNA binding;RNA binding;mRNA binding	GO:0006396;GO:0006396	RNA processing;RNA processing	Tb927.11.500;Tb927.11.510	N/A;N/A	cytoplasm(points) GO:0005737;cytoplasm(points) GO:0005737		Color2 [A=255, R=169, G=169, B=169]	1	4		+	3	3	3	28.6	28.6	28.6	19.559	0	23.632	21323000	18	0	2958200	2695300	3558600	6416600	5365000	5115900	787
+	3.31057	0.819734	1.76673	pre-mRNA splicing factor 19	Tb927.2.5240:mRNA-p1	Tb927.2.5240:mRNA-p1	Tb927.2.5240		Tb927.2.5240:mRNA-p1 | transcript=Tb927.2.5240:mRNA | gene=Tb927.2.5240 | organism=Trypanosoma_brucei_brucei_TREU927 | gene_product=pre-mRNA splicing factor 19 | transcript_product=pre-mRNA splicing factor 19 | location=Tb927_02_v5.1:921221-922750(+) | pro	GO:0000974;GO:0005840	Prp19 complex;ribosome	GO:0005515;GO:0061630;GO:0004842	protein binding;ubiquitin protein ligase activity;ubiquitin-protein transferase activity	GO:0006281;GO:0000398;GO:0016567	DNA repair;mRNA splicing, via spliceosome;protein ubiquitination	GO:0000974;GO:0071006;GO:0071013;GO:0005730;GO:0005654;GO:0005634	Prp19 complex;U2-type catalytic step 1 spliceosome;catalytic step 2 spliceosome;nucleolus;nucleoplasm;nucleus	GO:0004842	ubiquitin-protein transferase activity	GO:0000349;GO:0000398;GO:0045291	generation of catalytic spliceosome for first transesterification step;mRNA splicing, via spliceosome;mRNA trans splicing, SL addition	Tb927.2.5240	N/A	nucleoplasm GO:0005654 GO:0005730	nucleoplasm(points), nucleolus(peripheral, points) GO:0005654 GO:0005730	Color2 [A=255, R=0, G=128, B=0]	9	4		+	12	12	12	36.5	36.5	36.5	54.268	0	99.441	29036000	53	0	4314100	4672700	4804800	7733600	7776000	8856500	956
+	3.15765	0.777835	1.83035e+07	ATP-dependent DEAD/H RNA helicase, putative	Tb927.7.7300:mRNA-p1	Tb927.7.7300:mRNA-p1	Tb927.7.7300		Tb927.7.7300:mRNA-p1 | transcript=Tb927.7.7300:mRNA | gene=Tb927.7.7300 | organism=Trypanosoma_brucei_brucei_TREU927 | gene_product=ATP-dependent DEAD/H RNA helicase, putative | transcript_product=ATP-dependent DEAD/H RNA helicase, putative | location=Tb92	N/A	N/A	GO:0005524;GO:0003676	ATP binding;nucleic acid binding	N/A	N/A	GO:0071013;GO:0005654;GO:0005634	catalytic step 2 spliceosome;nucleoplasm;nucleus	GO:0005524;GO:0003723;GO:0004386	ATP binding;RNA binding;helicase activity	GO:0000398;GO:0006139	mRNA splicing, via spliceosome;nucleobase-containing compound metabolic process	Tb927.7.7300	N/A	nucleoplasm, cytoplasm(points, reticulated, weak) GO:0005654		Color2 [A=255, R=169, G=169, B=169]	1	4		+	3	3	3	6	6	6	108.79	0	5.1988	2016500	7	0	0	0	0	894150	936200	0	1487
	1.10508	4.25287	4.72883	polyadenylate-binding protein 2	Tb927.9.10770:mRNA-p1	Tb927.9.10770:mRNA-p1	Tb927.9.10770		Tb927.9.10770:mRNA-p1 | transcript=Tb927.9.10770:mRNA | gene=Tb927.9.10770 | organism=Trypanosoma_brucei_brucei_TREU927 | gene_product=polyadenylate-binding protein 2 | transcript_product=polyadenylate-binding protein 2 | location=Tb927_09_v5.1:1700279-170	N/A	N/A	GO:0003723;GO:0003676	RNA binding;nucleic acid binding	N/A	N/A	GO:0000932;GO:0005737;GO:0010494;GO:0005829;GO:0097165;GO:0005634;GO:0005844;GO:1990904	P-body;cytoplasm;cytoplasmic stress granule;cytosol;nuclear stress granule;nucleus;polysome;ribonucleoprotein complex	GO:0003723;GO:0003730;GO:0008143;GO:0008266;GO:0042162	RNA binding;mRNA 3'-UTR binding;poly(A) binding;poly(U) RNA binding;telomeric DNA binding	GO:0006396;GO:0010608	RNA processing;posttranscriptional regulation of gene expression	Tb927.9.10770	N/A	cytoplasm(points, strong), nucleus(points) GO:0005737 GO:0005634		Color2 [A=255, R=169, G=169, B=169]	1	4		+	24	24	24	58.9	58.9	58.9	62.147	0	258.88	311660000	101	0	1114400	1838000	58139000	115440000	106050000	67401000	1663
	1.29414	4.03367	416841001	NUC130/3NT domain/SDA1, putative	Tb927.5.2660:mRNA-p1	Tb927.5.2660:mRNA-p1	Tb927.5.2660		Tb927.5.2660:mRNA-p1 | transcript=Tb927.5.2660:mRNA | gene=Tb927.5.2660 | organism=Trypanosoma_brucei_brucei_TREU927 | gene_product=NUC130/3NT domain/SDA1, putative | transcript_product=NUC130/3NT domain/SDA1, putative | location=Tb927_05_v5.1:905756-90833	N/A	N/A	N/A	N/A	GO:0030036;GO:0042273;GO:0000055	actin cytoskeleton organization;ribosomal large subunit biogenesis;ribosomal large subunit export from nucleus	GO:0005730	nucleolus	N/A	N/A	GO:0042273;GO:0000055	ribosomal large subunit biogenesis;ribosomal large subunit export from nucleus	Tb927.5.2660	N/A	nucleolus(50%) GO:0005730		Color2 [A=255, R=169, G=169, B=169]	1	4		+	21	21	21	32.9	32.9	32.9	97.84	0	92.42	33607000	47	0	0	0	0	18807000	21759000	1118100	1201
	1.0623	3.70593	4.23982	DNA/RNA-binding protein Alba 3	Tb927.4.2040:mRNA-p1;Tb927.4.2030:mRNA-p1	Tb927.4.2040:mRNA-p1	Tb927.4.2040		Tb927.4.2040:mRNA-p1 | transcript=Tb927.4.2040:mRNA | gene=Tb927.4.2040 | organism=Trypanosoma_brucei_brucei_TREU927 | gene_product=DNA/RNA-binding protein Alba 3 | transcript_product=DNA/RNA-binding protein Alba 3 | location=Tb927_04_v5.1:512689-513261(-)	N/A	N/A	GO:0003676	nucleic acid binding	N/A	N/A	GO:0005929;GO:0005737;GO:0010494;GO:0005730	cilium;cytoplasm;cytoplasmic stress granule;nucleolus	GO:0003723;GO:0003729;GO:0044877	RNA binding;mRNA binding;protein-containing complex binding	GO:0034605	cellular response to heat	Tb927.4.2040	N/A	cytoplasm(points) GO:0005737	cytoplasm(points) GO:0005737	Color2 [A=255, R=169, G=169, B=169]	1	4		+	7	7	7	30	30	30	20.808	0	35.183	67267000	33	0	0	0	13894000	20699000	23262000	14947000	1104
	1.40557	3.62563	8.33361	replication factor C subunit 3, putative	Tb927.10.7990:mRNA-p1	Tb927.10.7990:mRNA-p1	Tb927.10.7990		Tb927.10.7990:mRNA-p1 | transcript=Tb927.10.7990:mRNA | gene=Tb927.10.7990 | organism=Trypanosoma_brucei_brucei_TREU927 | gene_product=replication factor C subunit 3, putative | transcript_product=replication factor C subunit 3, putative | location=Tb927_1	N/A	N/A	GO:0003677	DNA binding	GO:0006260	DNA replication	GO:0005663;GO:0005654;GO:0005634	DNA replication factor C complex;nucleoplasm;nucleus	N/A	N/A	GO:0006281;GO:0006261	DNA repair;DNA-dependent DNA replication	Tb927.10.7990	N/A	nucleoplasm(50%) GO:0005634 GO:0005654	nucleus(points) GO:0005634 GO:0005654	Color2 [A=255, R=0, G=128, B=0]	9	4		+	16	16	16	59.3	59.3	59.3	38.734	0	98.374	118830000	74	0	6537000	0	9404600	53038000	49021000	30792000	493
	0.329876	3.43853	4.05003	developmentally regulated phosphoprotein	Tb927.1.1000:mRNA-p1	Tb927.1.1000:mRNA-p1	Tb927.1.1000		Tb927.1.1000:mRNA-p1 | transcript=Tb927.1.1000:mRNA | gene=Tb927.1.1000 | organism=Trypanosoma_brucei_brucei_TREU927 | gene_product=developmentally regulated phosphoprotein | transcript_product=developmentally regulated phosphoprotein | location=Tb927_01_v	GO:0005759	mitochondrial matrix	GO:0005524;GO:0004672	ATP binding;protein kinase activity	N/A	N/A	GO:0020023;GO:0005739	kinetoplast;mitochondrion	GO:0004674	protein serine/threonine kinase activity	GO:0042593;GO:1904183	glucose homeostasis;negative regulation of pyruvate dehydrogenase activity	Tb927.1.1000	N/A	mitochondrion, kinetoplast(region, strong, cell cycle dependent) GO:0005739 GO:0020023		Color2 [A=255, R=169, G=169, B=169]	1	4		+	2	2	2	7.4	7.4	7.4	47.206	0	5.3756	1192400000	11	0	0	0	275120000	84045000	0	1030200000	172
	0.775872	3.42413	22.3958	Pyrophosphate-energized vacuolar membrane proton pump 1;Pyrophosphate-energized vacuolar membrane proton pump 2, putative	Tb927.8.7980:mRNA-p1;Tb927.4.4380:mRNA-p1	Tb927.8.7980:mRNA-p1;Tb927.4.4380:mRNA-p1	Tb927.8.7980;Tb927.4.4380		Tb927.8.7980:mRNA-p1 | transcript=Tb927.8.7980:mRNA | gene=Tb927.8.7980 | organism=Trypanosoma_brucei_brucei_TREU927 | gene_product=Pyrophosphate-energized vacuolar membrane proton pump 2, putative | transcript_product=Pyrophosphate-energized vacuolar memb	GO:0016021;GO:0016020;GO:0016021;GO:0016020	integral component of membrane;membrane;integral component of membrane;membrane	GO:0004427;GO:0009678;GO:0004427;GO:0009678	inorganic diphosphatase activity;pyrophosphate hydrolysis-driven proton transmembrane transporter activity;inorganic diphosphatase activity;pyrophosphate hydrolysis-driven proton transmembrane transporter activity	GO:1902600;GO:1902600	proton transmembrane transport;proton transmembrane transport	GO:0000139;GO:0020022;GO:0000331;GO:0005737;GO:0000139;GO:0020022;GO:0000331;GO:0016021	Golgi membrane;acidocalcisome;contractile vacuole;cytoplasm;Golgi membrane;acidocalcisome;contractile vacuole;integral component of membrane	N/A;GO:0009678	N/A;pyrophosphate hydrolysis-driven proton transmembrane transporter activity	GO:0006874;GO:0051452;GO:0006874;GO:0051452;GO:1902600	cellular calcium ion homeostasis;intracellular pH reduction;cellular calcium ion homeostasis;intracellular pH reduction;proton transmembrane transport	Tb927.4.4380;Tb927.8.7980	NN: MIKMSPLLLKAAVVTACLCSLAVA;NN: MIKLSPLLLKAAVVTACLCSLAVA	cytoplasm(patchy, points) GO:0005737	acidocalcisome(25%) GO:0005737;acidocalcisome GO:0020022	Color2 [A=255, R=169, G=169, B=169]	1	4		+	23	23	23	31.2	31.2	31.2	86.003	0	202.6	195830000	71	14	6397500	2187200	1417200	121920000	100070000	2010300	1145
	1.19575	3.4016	5.76478	zinc finger protein family member, putative	Tb927.11.1980:mRNA-p1	Tb927.11.1980:mRNA-p1	Tb927.11.1980		Tb927.11.1980:mRNA-p1 | transcript=Tb927.11.1980:mRNA | gene=Tb927.11.1980 | organism=Trypanosoma_brucei_brucei_TREU927 | gene_product=zinc finger protein family member, putative | transcript_product=zinc finger protein family member, putative | location=T	N/A	N/A	GO:0046872	metal ion binding	N/A	N/A	GO:0043186;GO:0005737;GO:0010494;GO:0005730;GO:0005634	P granule;cytoplasm;cytoplasmic stress granule;nucleolus;nucleus	GO:0003723;GO:0003724;GO:0003729	RNA binding;RNA helicase activity;mRNA binding	N/A	N/A	Tb927.11.1980	N/A	cytoplasm(patchy), nucleolus GO:0005737 GO:0005730	cytoplasm(patchy) GO:0005737 GO:0005730	Color2 [A=255, R=169, G=169, B=169]	1	4		+	14	14	14	38.7	38.7	38.7	58.459	0	71.234	54015000	40	0	0	0	9289000	21202000	16767000	15580000	703
	1.42165	3.29893	6.65842	arginine kinase;arginine kinase	Tb927.9.6250:mRNA-p1;Tb927.9.6210:mRNA-p1	Tb927.9.6250:mRNA-p1;Tb927.9.6210:mRNA-p1	Tb927.9.6250;Tb927.9.6210		Tb927.9.6250:mRNA-p1 | transcript=Tb927.9.6250:mRNA | gene=Tb927.9.6250 | organism=Trypanosoma_brucei_brucei_TREU927 | gene_product=arginine kinase | transcript_product=arginine kinase | location=Tb927_09_v5.1:1029465-1030577(+) | protein_length=370 | sequ	N/A;N/A	N/A;N/A	GO:0005524;GO:0003824;GO:0004111;GO:0016301;GO:0016772;GO:0003824;GO:0004111;GO:0016301;GO:0016772	ATP binding;catalytic activity;creatine kinase activity;kinase activity;transferase activity, transferring phosphorus-containing groups;catalytic activity;creatine kinase activity;kinase activity;transferase activity, transferring phosphorus-containing groups	GO:0046314;GO:0046314	phosphocreatine biosynthetic process;phosphocreatine biosynthetic process	GO:0060170;GO:0097014;GO:0005929;GO:0020015;GO:0005737;GO:0020015	ciliary membrane;ciliary plasm;cilium;glycosome;cytoplasm;glycosome	GO:0005524;GO:0004054;GO:0016301;GO:0016772;GO:0005524;GO:0004054;GO:0016301;GO:0016772	ATP binding;arginine kinase activity;kinase activity;transferase activity, transferring phosphorus-containing groups;ATP binding;arginine kinase activity;kinase activity;transferase activity, transferring phosphorus-containing groups	N/A;N/A	N/A;N/A	Tb927.9.6210;Tb927.9.6250	N/A;N/A	flagellar cytoplasm(strong) GO:0097014		Color2 [A=255, R=169, G=169, B=169]	1	4		+	9	9	2	34.9	34.9	4.6	41.597	0	20.161	35960000	24	0	0	0	4716000	11098000	10442000	9861100	1779
	0.92623	3.07623	3.19498	hexokinase	Tb927.10.2010:mRNA-p1	Tb927.10.2010:mRNA-p1	Tb927.10.2010		Tb927.10.2010:mRNA-p1 | transcript=Tb927.10.2010:mRNA | gene=Tb927.10.2010 | organism=Trypanosoma_brucei_brucei_TREU927 | gene_product=hexokinase | transcript_product=hexokinase | location=Tb927_10_v5.1:526772-528187(+) | protein_length=471 | sequence_SO=c	N/A	N/A	GO:0005524;GO:0005536;GO:0004396;GO:0016773	ATP binding;glucose binding;hexokinase activity;phosphotransferase activity, alcohol group as acceptor	GO:0005975;GO:0001678;GO:0006096	carbohydrate metabolic process;cellular glucose homeostasis;glycolytic process	GO:0005829;GO:0020015;GO:0005739	cytosol;glycosome;mitochondrion	GO:0008865;GO:0004340;GO:0004396;GO:0019158	fructokinase activity;glucokinase activity;hexokinase activity;mannokinase activity	GO:0005975;GO:0001678;GO:0051156;GO:0006096;GO:0034214	carbohydrate metabolic process;cellular glucose homeostasis;glucose 6-phosphate metabolic process;glycolytic process;protein hexamerization	Tb927.10.2010	N/A		glycosome GO:0020015	Color2 [A=255, R=169, G=169, B=169]	1	4		+	27	2	1	59.7	7.4	3.8	51.295	0	59.585	42544000	18	0	0	0	9255800	11847000	9867600	7857500	371
	0.966717	2.97363	3.34878	DNA-directed RNA polymerase, alpha subunit, putative;DNA-directed RNA polymerases I and III subunit RPAC1, putative	Tb927.10.15370:mRNA-p1;Tb11.v5.0480.1-p1	Tb927.10.15370:mRNA-p1;Tb11.v5.0480.1-p1	Tb927.10.15370;Tb11.v5.0480		Tb927.10.15370:mRNA-p1 | transcript=Tb927.10.15370:mRNA | gene=Tb927.10.15370 | organism=Trypanosoma_brucei_brucei_TREU927 | gene_product=DNA-directed RNA polymerases I and III subunit RPAC1, putative | transcript_product=DNA-directed RNA polymerases I and	N/A;N/A	N/A;N/A	GO:0003899;GO:0001054;GO:0001056;GO:0046983;GO:0003899;GO:0001054;GO:0001056;GO:0046983	DNA-directed 5'-3' RNA polymerase activity;RNA polymerase I activity;RNA polymerase III activity;protein dimerization activity;DNA-directed 5'-3' RNA polymerase activity;RNA polymerase I activity;RNA polymerase III activity;protein dimerization activity	GO:0006351;GO:0006351	transcription, DNA-templated;transcription, DNA-templated	GO:0005634;GO:0005736;GO:0005666;GO:0005730;GO:0005654;GO:0005634	nucleus;RNA polymerase I complex;RNA polymerase III complex;nucleolus;nucleoplasm;nucleus	N/A;GO:0003899	N/A;DNA-directed 5'-3' RNA polymerase activity	N/A;GO:0006351	N/A;transcription, DNA-templated	Tb11.v5.0480;Tb927.10.15370	N/A;N/A	nucleoplasm GO:0005634 GO:0005730 GO:0005654	nucleus, nucleolus(peripheral, points) GO:0005634 GO:0005730 GO:0005654	Color2 [A=255, R=169, G=169, B=169]	1	4		+	8	8	8	40.9	40.9	40.9	37.377	0	35.029	27759000	29	0	0	0	6917900	7525200	8061300	7580000	118
	1.45963	2.9019	5.6477	Purine-Responsive Element Binding Protein 1	Tb927.4.4550:mRNA-p1;Tb927.8.7780:mRNA-p1	Tb927.4.4550:mRNA-p1	Tb927.4.4550		Tb927.4.4550:mRNA-p1 | transcript=Tb927.4.4550:mRNA | gene=Tb927.4.4550 | organism=Trypanosoma_brucei_brucei_TREU927 | gene_product=hypothetical protein, conserved | transcript_product=hypothetical protein, conserved | location=Tb927_04_v5.1:1250242-125271	N/A	N/A	N/A	N/A	N/A	N/A	GO:0005737;GO:0030133	cytoplasm;transport vesicle	GO:0003729	mRNA binding	GO:0010468	regulation of gene expression	Tb927.4.4550	N/A	cytoplasm(points), cytoplasm GO:0030133 GO:0005737	endocytic, cytoplasm GO:0030133 GO:0005737	Color2 [A=255, R=169, G=169, B=169]	1	4		+	15	15	15	24.3	24.3	24.3	92.148	0	130.01	34837000	54	0	5710500	0	1581500	16838000	11085000	13260000	1147
	1.4172	2.8212	5.88107	hypothetical protein, conserved	Tb927.10.8980:mRNA-p1	Tb927.10.8980:mRNA-p1	Tb927.10.8980		Tb927.10.8980:mRNA-p1 | transcript=Tb927.10.8980:mRNA | gene=Tb927.10.8980 | organism=Trypanosoma_brucei_brucei_TREU927 | gene_product=hypothetical protein, conserved | transcript_product=hypothetical protein, conserved | location=Tb927_10_v5.1:2227157-222	N/A	N/A	N/A	N/A	N/A	N/A	GO:0005737;GO:0020023;GO:0005739;GO:0005730;GO:0005654	cytoplasm;kinetoplast;mitochondrion;nucleolus;nucleoplasm	N/A	N/A	N/A	N/A	Tb927.10.8980	N/A	mitochondrion, kinetoplast(region, strong) GO:0005737 GO:0005654 GO:0005730 GO:0005739 GO:0020023	cytoplasm, nucleoplasm, nucleolus(strong) GO:0005737 GO:0005654 GO:0005730 GO:0005739 GO:0020023	Color2 [A=255, R=169, G=169, B=169]	1	4		+	4	4	4	30.8	30.8	30.8	17.598	0	11.894	23876000	20	0	0	0	3978800	8125900	7729300	7544400	516
	1.18552	2.79303	5.08816	U2 splicing auxiliary factor, putative	Tb927.10.3200:mRNA-p1	Tb927.10.3200:mRNA-p1	Tb927.10.3200		Tb927.10.3200:mRNA-p1 | transcript=Tb927.10.3200:mRNA | gene=Tb927.10.3200 | organism=Trypanosoma_brucei_brucei_TREU927 | gene_product=U2 splicing auxiliary factor, putative | transcript_product=U2 splicing auxiliary factor, putative | location=Tb927_10_v5	GO:0089701	U2AF complex	GO:0003723;GO:0046872;GO:0003676;GO:0008270	RNA binding;metal ion binding;nucleic acid binding;zinc ion binding	GO:0000398	mRNA splicing, via spliceosome	GO:0089701;GO:0016607;GO:0005654;GO:0005634;GO:0005681	U2AF complex;nuclear speck;nucleoplasm;nucleus;spliceosomal complex	GO:0003723;GO:0003729;GO:0030628	RNA binding;mRNA binding;pre-mRNA 3'-splice site binding	GO:0008380;GO:0000375;GO:0006397;GO:0000398	RNA splicing;RNA splicing, via transesterification reactions;mRNA processing;mRNA splicing, via spliceosome	Tb927.10.3200	N/A	nucleoplasm GO:0005654	nucleoplasm GO:0005654	Color2 [A=255, R=169, G=169, B=169]	1	4		+	4	4	4	22.7	22.7	22.7	29.114	0	23.727	19988000	17	0	0	3525300	0	5366300	6013700	6557300	400
	1.4012	2.68477	5.81087	eukaryotic translation initiation factor 3 subunit b	Tb927.5.2570:mRNA-p1	Tb927.5.2570:mRNA-p1	Tb927.5.2570		Tb927.5.2570:mRNA-p1 | transcript=Tb927.5.2570:mRNA | gene=Tb927.5.2570 | organism=Trypanosoma_brucei_brucei_TREU927 | gene_product=eukaryotic translation initiation factor 3 subunit b | transcript_product=eukaryotic translation initiation factor 3 subunit	GO:0005852	eukaryotic translation initiation factor 3 complex	GO:0003723;GO:0005515;GO:0003743;GO:0031369	RNA binding;protein binding;translation initiation factor activity;translation initiation factor binding	GO:0006413	translational initiation	GO:0005737;GO:0005852	cytoplasm;eukaryotic translation initiation factor 3 complex	N/A	N/A	GO:0006413	translational initiation	Tb927.5.2570	N/A	cytoplasm(patchy) GO:0005737	cytoplasm GO:0005737	Color2 [A=255, R=169, G=169, B=169]	1	4		+	8	8	8	16.7	16.7	16.7	79.81	0	27.942	19651000	25	0	0	0	3379200	6756800	5295900	7583400	1198
	1.29022	2.67257	5.20708	zinc finger protein 2	Tb927.11.14950:mRNA-p1	Tb927.11.14950:mRNA-p1	Tb927.11.14950		Tb927.11.14950:mRNA-p1 | transcript=Tb927.11.14950:mRNA | gene=Tb927.11.14950 | organism=Trypanosoma_brucei_brucei_TREU927 | gene_product=zinc finger protein 2 | transcript_product=zinc finger protein 2 | location=Tb927_11_v5.1:3978189-3978608(-) | protein	N/A	N/A	GO:0046872;GO:0005515	metal ion binding;protein binding	N/A	N/A	GO:0005737	cytoplasm	GO:0003723;GO:0003729;GO:0003676	RNA binding;mRNA binding;nucleic acid binding	GO:0030154;GO:0046785	cell differentiation;microtubule polymerization	Tb927.11.14950	N/A	cytoplasm(points) GO:0005737	cytoplasm(points) GO:0005737	Color2 [A=255, R=169, G=169, B=169]	1	4		+	2	2	2	38.1	38.1	38.1	15.767	0	5.5889	46550000	12	0	0	0	7835100	16821000	11050000	12927000	655
	1.4525	2.5651	5.2442	HIT zinc finger, putative	Tb927.11.2900:mRNA-p1	Tb927.11.2900:mRNA-p1	Tb927.11.2900		Tb927.11.2900:mRNA-p1 | transcript=Tb927.11.2900:mRNA | gene=Tb927.11.2900 | organism=Trypanosoma_brucei_brucei_TREU927 | gene_product=HIT zinc finger, putative | transcript_product=HIT zinc finger, putative | location=Tb927_11_v5.1:850789-851373(-) | prot	N/A	N/A	GO:0046872	metal ion binding	N/A	N/A	GO:0005654;GO:0005634;GO:0070761	nucleoplasm;nucleus;pre-snoRNP complex	N/A	N/A	GO:0000492;GO:0000463;GO:0010608;GO:0048254	box C/D snoRNP assembly;maturation of LSU-rRNA from tricistronic rRNA transcript (SSU-rRNA, 5.8S rRNA, LSU-rRNA);posttranscriptional regulation of gene expression;snoRNA localization	Tb927.11.2900	N/A	nucleoplasm(points), nucleoplasm(point, strong) GO:0005654	nucleoplasm(point, points) GO:0005654	Color2 [A=255, R=169, G=169, B=169]	1	4		+	6	6	6	50	50	50	21.407	0	27.974	20609000	26	0	2376900	1878600	0	8018200	8940600	5357900	728
	1.20263	2.5447	4.76964	Purine-Responsive Element Binding Protein 2	Tb927.3.3060:mRNA-p1	Tb927.3.3060:mRNA-p1	Tb927.3.3060		Tb927.3.3060:mRNA-p1 | transcript=Tb927.3.3060:mRNA | gene=Tb927.3.3060 | organism=Trypanosoma_brucei_brucei_TREU927 | gene_product=hypothetical protein, conserved | transcript_product=hypothetical protein, conserved | location=Tb927_03_v5.1:784857-785771(	N/A	N/A	N/A	N/A	N/A	N/A	GO:0005737	cytoplasm	GO:0003729	mRNA binding	GO:0010608;GO:0010468	posttranscriptional regulation of gene expression;regulation of gene expression	Tb927.3.3060	N/A	cytoplasm(patchy, points) GO:0005737	cytoplasm, flagellar cytoplasm(weak) GO:0005737	Color2 [A=255, R=169, G=169, B=169]	1	4		+	5	5	5	40.1	40.1	40.1	32.297	0	29.518	20629000	14	0	4830200	0	0	6884900	9253000	6900400	1015
	1.35015	2.4509	84984001	Bromodomain factor 6	Tb927.1.3400:mRNA-p1	Tb927.1.3400:mRNA-p1	Tb927.1.3400		Tb927.1.3400:mRNA-p1 | transcript=Tb927.1.3400:mRNA | gene=Tb927.1.3400 | organism=Trypanosoma_brucei_brucei_TREU927 | gene_product=hypothetical protein, conserved | transcript_product=hypothetical protein, conserved | location=Tb927_01_v5.1:732771-733820(	N/A	N/A	GO:0005515	protein binding	N/A	N/A	GO:0005737;GO:0005654;GO:0005634	cytoplasm;nucleoplasm;nucleus	N/A	N/A	N/A	N/A	Tb927.1.3400	N/A	nucleoplasm(75%), cytoplasm(weak) GO:0005654	nucleoplasm GO:0005654	Color2 [A=255, R=169, G=169, B=169]	1	4		+	4	4	4	18.3	18.3	18.3	38.214	0	8.8116	8490200	11	0	0	0	0	4238600	4259800	0	208
	1.26067	2.45027	3.73448	RNA-binding protein, putative	Tb927.9.13990:mRNA-p1	Tb927.9.13990:mRNA-p1	Tb927.9.13990		Tb927.9.13990:mRNA-p1 | transcript=Tb927.9.13990:mRNA | gene=Tb927.9.13990 | organism=Trypanosoma_brucei_brucei_TREU927 | gene_product=RNA-binding protein, putative | transcript_product=RNA-binding protein, putative | location=Tb927_09_v5.1:2186949-2187866	N/A	N/A	GO:0003676	nucleic acid binding	N/A	N/A	GO:0005737;GO:0005634;GO:1990904	cytoplasm;nucleus;ribonucleoprotein complex	GO:0003723;GO:0003729	RNA binding;mRNA binding	GO:0006396;GO:0010608	RNA processing;posttranscriptional regulation of gene expression	Tb927.9.13990	N/A	cytoplasm(patchy) GO:0005737	cytoplasm(points) GO:0005737	Color2 [A=255, R=169, G=169, B=169]	1	4		+	13	13	13	43.9	43.9	43.9	34.618	0	115.96	166200000	43	0	3682200	6653600	29711000	61382000	46897000	41275000	1710
	1.51232	2.43567	6.85456	Double RNA binding domain protein 3	Tb927.9.8740:mRNA-p1	Tb927.9.8740:mRNA-p1	Tb927.9.8740		Tb927.9.8740:mRNA-p1 | transcript=Tb927.9.8740:mRNA | gene=Tb927.9.8740 | organism=Trypanosoma_brucei_brucei_TREU927 | gene_product=Double RNA binding domain protein 3 | transcript_product=Double RNA binding domain protein 3 | location=Tb927_09_v5.1:140932	N/A	N/A	GO:0003676	nucleic acid binding	N/A	N/A	GO:0005737;GO:0005829;GO:0005654;GO:0005634;GO:0005844;GO:1990904	cytoplasm;cytosol;nucleoplasm;nucleus;polysome;ribonucleoprotein complex	GO:0003730;GO:0003729;GO:0042162	mRNA 3'-UTR binding;mRNA binding;telomeric DNA binding	GO:0006396;GO:0045292;GO:0048255;GO:0000365;GO:0010608	RNA processing;mRNA cis splicing, via spliceosome;mRNA stabilization;mRNA trans splicing, via spliceosome;posttranscriptional regulation of gene expression	Tb927.9.8740	N/A	nucleoplasm(strong), cytoplasm(patchy) GO:0005737 GO:0005654	cytoplasm(points, 50%), nucleoplasm(50%) GO:0005737 GO:0005654	Color2 [A=255, R=169, G=169, B=169]	1	4		+	5	5	5	20.2	20.2	20.2	36.984	0	47.736	12537000	18	0	0	0	1823400	4715600	3823500	3959500	1809
	0.843359	2.3941	2.62167	retrotransposon hot spot protein 1 (RHS1, pseudogene), putative	Tb11.1780.1-p1	Tb11.1780.1-p1	Tb11.1780		Tb11.1780.1-p1 | transcript=Tb11.1780.1 | gene=Tb11.1780 | organism=Trypanosoma_brucei_brucei_TREU927 | gene_product=retrotransposon hot spot protein 1 (RHS1, pseudogene), putative | transcript_product=retrotransposon hot spot protein 1 (RHS1, pseudogene),	N/A	N/A	N/A	N/A	N/A	N/A	N/A	N/A	N/A	N/A	N/A	N/A	Tb11.1780	N/A			Color2 [A=255, R=169, G=169, B=169]	1	4		+	7	6	6	14.1	11.9	11.9	65.556	0	29.597	27191000	23	0	0	0	7094400	5716000	5135300	7747900	73
	1.58578	2.38723	6.21327	DNA topoisomerase IB, large subunit	Tb927.4.1330:mRNA-p1	Tb927.4.1330:mRNA-p1	Tb927.4.1330		Tb927.4.1330:mRNA-p1 | transcript=Tb927.4.1330:mRNA | gene=Tb927.4.1330 | organism=Trypanosoma_brucei_brucei_TREU927 | gene_product=DNA topoisomerase IB, large subunit | transcript_product=DNA topoisomerase IB, large subunit | location=Tb927_04_v5.1:349237	GO:0005694	chromosome	GO:0003677;GO:0003917	DNA binding;DNA topoisomerase type I (single strand cut, ATP-independent) activity	GO:0006265	DNA topological change	GO:0016020;GO:0031981;GO:0005730;GO:0005654;GO:0005634	membrane;nuclear lumen;nucleolus;nucleoplasm;nucleus	GO:0003917	DNA topoisomerase type I (single strand cut, ATP-independent) activity	GO:0006265;GO:0006355	DNA topological change;regulation of transcription, DNA-templated	Tb927.4.1330	N/A	nuclear lumen GO:0005654 GO:0031981	nucleoplasm GO:0005654 GO:0031981	Color2 [A=255, R=169, G=169, B=169]	1	4		+	12	12	12	18.2	18.2	18.2	79.257	0	31.35	17040000	28	0	1492600	0	1685000	5389100	3477200	10877000	1094
	1.14214	2.37997	10.4942	STE20-like serine/threonine-protein kinase 2, putative	Tb927.9.12880:mRNA-p1	Tb927.9.12880:mRNA-p1	Tb927.9.12880		Tb927.9.12880:mRNA-p1 | transcript=Tb927.9.12880:mRNA | gene=Tb927.9.12880 | organism=Trypanosoma_brucei_brucei_TREU927 | gene_product=STE20-like serine/threonine-protein kinase 2, putative | transcript_product=STE20-like serine/threonine-protein kinase 2,	N/A	N/A	GO:0005524;GO:0004672	ATP binding;protein kinase activity	GO:0006468	protein phosphorylation	GO:0005737	cytoplasm	GO:0005524;GO:0004674	ATP binding;protein serine/threonine kinase activity	GO:0006468	protein phosphorylation	Tb927.9.12880	N/A	cytoplasm(reticulated, weak) GO:0005737	flagellar pocket(<10%), cytoplasm(points) GO:0005737	Color2 [A=255, R=169, G=169, B=169]	1	4		+	14	14	14	32.2	32.2	32.2	75.729	0	45.033	11186000	33	0	1126400	0	0	7796200	2906300	1118200	1697
	1.18605	2.35497	4.43567	Eukaryotic translation initiation factor 4E-4	Tb927.6.1870:mRNA-p1	Tb927.6.1870:mRNA-p1	Tb927.6.1870		Tb927.6.1870:mRNA-p1 | transcript=Tb927.6.1870:mRNA | gene=Tb927.6.1870 | organism=Trypanosoma_brucei_brucei_TREU927 | gene_product=Eukaryotic translation initiation factor 4E-4 | transcript_product=Eukaryotic translation initiation factor 4E-4 | location=	N/A	N/A	GO:0003723;GO:0003743	RNA binding;translation initiation factor activity	GO:0006413	translational initiation	GO:0005737;GO:0010494;GO:0016281;GO:0005844	cytoplasm;cytoplasmic stress granule;eukaryotic translation initiation factor 4F complex;polysome	GO:0000340;GO:0000339;GO:0003729;GO:0003743	RNA 7-methylguanosine cap binding;RNA cap binding;mRNA binding;translation initiation factor activity	GO:0010608	posttranscriptional regulation of gene expression	Tb927.6.1870	N/A	cytoplasm, cytoplasm(points, strong) GO:0005737		Color2 [A=255, R=169, G=169, B=169]	1	4		+	9	9	9	34.2	34.2	34.2	46.541	0	35.758	13975000	27	0	0	0	2929500	4941300	4620000	3433000	1268
	1.48517	2.3117	5.74137	2-amino-3-ketobutyrate coenzyme A ligase	Tb927.8.6060:mRNA-p1	Tb927.8.6060:mRNA-p1	Tb927.8.6060		Tb927.8.6060:mRNA-p1 | transcript=Tb927.8.6060:mRNA | gene=Tb927.8.6060 | organism=Trypanosoma_brucei_brucei_TREU927 | gene_product=2-amino-3-ketobutyrate coenzyme A ligase | transcript_product=2-amino-3-ketobutyrate coenzyme A ligase | location=Tb927_08_v	N/A	N/A	GO:0003824;GO:0008890;GO:0016874;GO:0030170;GO:0016740	catalytic activity;glycine C-acetyltransferase activity;ligase activity;pyridoxal phosphate binding;transferase activity	GO:0009058;GO:0006567	biosynthetic process;threonine catabolic process	GO:0005737;GO:0020023;GO:0005739	cytoplasm;kinetoplast;mitochondrion	GO:0008890	glycine C-acetyltransferase activity	GO:0009058;GO:0006567	biosynthetic process;threonine catabolic process	Tb927.8.6060	N/A	mitochondrion, kinetoplast(region, strong, 75%) GO:0005737 GO:0005739 GO:0020023	cytoplasm, flagellar cytoplasm(weak) GO:0005737 GO:0005739 GO:0020023	Color2 [A=255, R=169, G=169, B=169]	1	4		+	11	11	11	37.6	37.6	37.6	43.734	0	34.291	18154000	26	0	0	0	3126500	6814600	6006400	5129400	1597
	0.733368	2.27553	119889001	protein disulfide isomerase 1	Tb927.4.2450:mRNA-p1	Tb927.4.2450:mRNA-p1	Tb927.4.2450		Tb927.4.2450:mRNA-p1 | transcript=Tb927.4.2450:mRNA | gene=Tb927.4.2450 | organism=Trypanosoma_brucei_brucei_TREU927 | gene_product=protein disulfide isomerase 1 | transcript_product=protein disulfide isomerase 1 | location=Tb927_04_v5.1:636840-638081(+) |	N/A	N/A	N/A	N/A	N/A	N/A	GO:0005737	cytoplasm	GO:0004362	glutathione-disulfide reductase (NADPH) activity	GO:0055114	obsolete oxidation-reduction process	Tb927.4.2450	NN: MTMKRPSFLLVSLLFLAIGSTVIEA	cytoplasm(weak, reticulated, points) GO:0005737	cytoplasm(points) GO:0005737	Color2 [A=255, R=169, G=169, B=169]	1	4		+	7	7	7	24.2	24.2	24.2	44.722	0	29.668	10796000	16	1	0	0	0	3483300	0	8505600	1112
	1.19206	2.25097	4.36771	hypothetical protein, conserved	Tb927.6.1470:mRNA-p1	Tb927.6.1470:mRNA-p1	Tb927.6.1470		Tb927.6.1470:mRNA-p1 | transcript=Tb927.6.1470:mRNA | gene=Tb927.6.1470 | organism=Trypanosoma_brucei_brucei_TREU927 | gene_product=hypothetical protein, conserved | transcript_product=hypothetical protein, conserved | location=Tb927_06_v5.1:517183-517854(	N/A	N/A	N/A	N/A	N/A	N/A	GO:0005634	nucleus	N/A	N/A	N/A	N/A	Tb927.6.1470	N/A		nucleus(75%) GO:0005634	Color2 [A=255, R=169, G=169, B=169]	1	4		+	4	4	4	17.5	17.5	17.5	27.521	0	33.214	19946000	18	0	0	0	3618600	5955600	5635700	4213700	1262
	1.45018	2.22423	6.23537	eukaryotic translation initiation factor 3 subunit a	Tb927.7.6090:mRNA-p1	Tb927.7.6090:mRNA-p1	Tb927.7.6090		Tb927.7.6090:mRNA-p1 | transcript=Tb927.7.6090:mRNA | gene=Tb927.7.6090 | organism=Trypanosoma_brucei_brucei_TREU927 | gene_product=eukaryotic translation initiation factor 3 subunit a | transcript_product=eukaryotic translation initiation factor 3 subunit	GO:0005852	eukaryotic translation initiation factor 3 complex	GO:0003743	translation initiation factor activity	N/A	N/A	GO:0005737;GO:0005852;GO:0071540;GO:0071541;GO:0043614	cytoplasm;eukaryotic translation initiation factor 3 complex;eukaryotic translation initiation factor 3 complex, eIF3e;eukaryotic translation initiation factor 3 complex, eIF3m;multi-eIF complex	GO:0003729	mRNA binding	GO:0001732;GO:0002188	formation of cytoplasmic translation initiation complex;translation reinitiation	Tb927.7.6090	N/A	cytoplasm(patchy) GO:0005737		Color2 [A=255, R=169, G=169, B=169]	1	4		+	14	14	14	21.1	21.1	21.1	88.162	0	105.25	16671000	40	0	0	0	2601900	5586800	5400500	5236500	1465
	1.27254	2.08357	4.4246	methylthioribose-1-phosphate isomerase, putative	Tb927.11.10990:mRNA-p1	Tb927.11.10990:mRNA-p1	Tb927.11.10990		Tb927.11.10990:mRNA-p1 | transcript=Tb927.11.10990:mRNA | gene=Tb927.11.10990 | organism=Trypanosoma_brucei_brucei_TREU927 | gene_product=methylthioribose-1-phosphate isomerase, putative | transcript_product=methylthioribose-1-phosphate isomerase, putative	GO:0005634	nucleus	N/A	N/A	GO:0019284;GO:0044249;GO:0044237	L-methionine salvage from S-adenosylmethionine;cellular biosynthetic process;cellular metabolic process	GO:0097014;GO:0005737;GO:0005851;GO:0031981;GO:0005654	ciliary plasm;cytoplasm;eukaryotic translation initiation factor 2B complex;nuclear lumen;nucleoplasm	GO:0005525;GO:0046523;GO:0003743	GTP binding;S-methyl-5-thioribose-1-phosphate isomerase activity;translation initiation factor activity	GO:0019509;GO:0006413	L-methionine salvage from methylthioadenosine;translational initiation	Tb927.11.10990	N/A	flagellar cytoplasm, cytoplasm, nucleoplasm GO:0005737 GO:0097014 GO:0031981 GO:0005654	cytoplasm, flagellar cytoplasm, nuclear lumen GO:0005737 GO:0097014 GO:0031981 GO:0005654	Color2 [A=255, R=169, G=169, B=169]	1	4		+	11	11	11	42.5	42.5	42.5	42.136	0	30.334	12621000	32	0	0	0	2521200	3752200	3365500	4037600	560
	1.57399	2.06227	75152001	fibrillarin, putative;fibrillarin, putative	Tb927.10.14750:mRNA-p1;Tb927.10.14630:mRNA-p1	Tb927.10.14750:mRNA-p1;Tb927.10.14630:mRNA-p1	Tb927.10.14750;Tb927.10.14630		Tb927.10.14750:mRNA-p1 | transcript=Tb927.10.14750:mRNA | gene=Tb927.10.14750 | organism=Trypanosoma_brucei_brucei_TREU927 | gene_product=fibrillarin, putative | transcript_product=fibrillarin, putative | location=Tb927_10_v5.1:3598487-3599401(-) | protein	N/A;N/A	N/A;N/A	GO:0003723;GO:0008168;GO:0003723;GO:0008168	RNA binding;methyltransferase activity;RNA binding;methyltransferase activity	GO:0006364;GO:0006364	rRNA processing;rRNA processing	GO:0015030;GO:0031428;GO:0005737;GO:0031981;GO:0005730;GO:0005654;GO:0005634;GO:0032040;GO:0015030;GO:0031428;GO:0005634;GO:0032040	Cajal body;box C/D RNP complex;cytoplasm;nuclear lumen;nucleolus;nucleoplasm;nucleus;small-subunit processome;Cajal body;box C/D RNP complex;nucleus;small-subunit processome	GO:0003723;GO:1990259;GO:0008649;GO:0003723;GO:1990259;GO:0042301;GO:0008649	RNA binding;histone-glutamine methyltransferase activity;rRNA methyltransferase activity;RNA binding;histone-glutamine methyltransferase activity;phosphate ion binding;rRNA methyltransferase activity	GO:0000494;GO:1990258;GO:0031167;GO:0006364;GO:0000494;GO:1990258;GO:0031167;GO:0006364	box C/D RNA 3'-end processing;histone glutamine methylation;rRNA methylation;rRNA processing;box C/D RNA 3'-end processing;histone glutamine methylation;rRNA methylation;rRNA processing	Tb927.10.14630;Tb927.10.14750	N/A;N/A	nucleolus(strong), nucleus(points, weak) GO:0005730 GO:0005737 GO:0005654 GO:0031981	nucleolus(peripheral, points), cytoplasm, nucleoplasm(points), nuclear lumen GO:0005730 GO:0005737 GO:0005654 GO:0031981	Color2 [A=255, R=169, G=169, B=169]	1	4		+	8	8	8	27.6	27.6	27.6	31.672	0	36.454	7077200	16	0	0	0	0	2323800	3217700	1973700	329
	1.39434	2.04183	3.51098	hypothetical protein, conserved	Tb927.7.7460:mRNA-p1	Tb927.7.7460:mRNA-p1	Tb927.7.7460		Tb927.7.7460:mRNA-p1 | transcript=Tb927.7.7460:mRNA | gene=Tb927.7.7460 | organism=Trypanosoma_brucei_brucei_TREU927 | gene_product=hypothetical protein, conserved | transcript_product=hypothetical protein, conserved | location=Tb927_07_v5.1:2141703-214228	N/A	N/A	N/A	N/A	N/A	N/A	GO:0097014;GO:0005737;GO:0005634	ciliary plasm;cytoplasm;nucleus	GO:0097602;GO:0003729	cullin family protein binding;mRNA binding	GO:0031146	SCF-dependent proteasomal ubiquitin-dependent protein catabolic process	Tb927.7.7460	N/A	cytoplasm(patchy, points), flagellar cytoplasm GO:0005737 GO:0097014		Color2 [A=255, R=169, G=169, B=169]	1	4		+	7	7	7	48.4	48.4	48.4	22.358	0	54.111	31190000	32	0	1174800	1480700	4738100	12191000	6452700	7315100	1490
	0.799433	2.02657	65946001	'Cold-shock' DNA-binding domain containing protein, putative	Tb927.7.3810:mRNA-p1	Tb927.7.3810:mRNA-p1	Tb927.7.3810		Tb927.7.3810:mRNA-p1 | transcript=Tb927.7.3810:mRNA | gene=Tb927.7.3810 | organism=Trypanosoma_brucei_brucei_TREU927 | gene_product=Cold-shock DNA-binding domain containing protein, putative | transcript_product=Cold-shock DNA-binding domain containing	N/A	N/A	GO:0003676	nucleic acid binding	N/A	N/A	GO:0020023;GO:0005739;GO:0005634	kinetoplast;mitochondrion;nucleus	GO:0003729;GO:0003676	mRNA binding;nucleic acid binding	GO:0010468	regulation of gene expression	Tb927.7.3810	N/A	kinetoplast(50%) GO:0020023		Color2 [A=255, R=169, G=169, B=169]	1	4		+	8	8	8	25.7	25.7	25.7	41.685	0	53.135	7330000	10	0	0	0	0	0	2626000	3968600	1424
	1.51865	2.01963	5.19425	nucleoside diphosphate kinase	Tb927.11.16130:mRNA-p1	Tb927.11.16130:mRNA-p1	Tb927.11.16130		Tb927.11.16130:mRNA-p1 | transcript=Tb927.11.16130:mRNA | gene=Tb927.11.16130 | organism=Trypanosoma_brucei_brucei_TREU927 | gene_product=nucleoside diphosphate kinase | transcript_product=nucleoside diphosphate kinase | location=Tb927_11_v5.1:4272000-4272	N/A	N/A	GO:0004550	nucleoside diphosphate kinase activity	GO:0006241;GO:0006183;GO:0006228;GO:0006165	CTP biosynthetic process;GTP biosynthetic process;UTP biosynthetic process;nucleoside diphosphate phosphorylation	GO:0097014;GO:0005737;GO:0031981;GO:0005634	ciliary plasm;cytoplasm;nuclear lumen;nucleus	GO:0005524;GO:0004550	ATP binding;nucleoside diphosphate kinase activity	GO:0006241;GO:0006183;GO:0006228;GO:0010608	CTP biosynthetic process;GTP biosynthetic process;UTP biosynthetic process;posttranscriptional regulation of gene expression	Tb927.11.16130	N/A	cytoplasm(75%), flagellar cytoplasm(75%) GO:0005737 GO:0097014 GO:0031981	cytoplasm, flagellar cytoplasm, nuclear lumen GO:0005737 GO:0097014 GO:0031981	Color2 [A=255, R=169, G=169, B=169]	1	4		+	4	4	4	30.1	30.1	30.1	16.857	0	16.675	19894000	14	0	0	0	3497600	5907100	6157300	6103000	675
	0.57674	2.01133	3.16502	hypothetical protein, conserved	Tb927.10.14700:mRNA-p1	Tb927.10.14700:mRNA-p1	Tb927.10.14700		Tb927.10.14700:mRNA-p1 | transcript=Tb927.10.14700:mRNA | gene=Tb927.10.14700 | organism=Trypanosoma_brucei_brucei_TREU927 | gene_product=hypothetical protein, conserved | transcript_product=hypothetical protein, conserved | location=Tb927_10_v5.1:3590736-	N/A	N/A	N/A	N/A	N/A	N/A	GO:0005737;GO:0031981;GO:0005730;GO:0005654	cytoplasm;nuclear lumen;nucleolus;nucleoplasm	GO:0003729	mRNA binding	N/A	N/A	Tb927.10.14700	N/A	cytoplasm(patchy) GO:0005737	nucleolus(25%), cytoplasm(patchy) GO:0005737	Color2 [A=255, R=169, G=169, B=169]	1	4		+	5	5	5	24	24	24	37.7	0	13.704	24922000	19	0	0	0	5558600	9567300	0	8025800	328
	1.21871	1.96437	4.35586	snoRNP protein GAR1, putative	Tb927.4.470:mRNA-p1	Tb927.4.470:mRNA-p1	Tb927.4.470		Tb927.4.470:mRNA-p1 | transcript=Tb927.4.470:mRNA | gene=Tb927.4.470 | organism=Trypanosoma_brucei_brucei_TREU927 | gene_product=snoRNP protein GAR1, putative | transcript_product=snoRNP protein GAR1, putative | location=Tb927_04_v5.1:137456-138145(-) | pr	N/A	N/A	N/A	N/A	GO:0001522;GO:0042254	pseudouridine synthesis;ribosome biogenesis	GO:0031429;GO:0005737;GO:0005634	box H/ACA snoRNP complex;cytoplasm;nucleus	GO:0034513;GO:0003729	box H/ACA snoRNA binding;mRNA binding	GO:0000454	snoRNA guided rRNA pseudouridine synthesis	Tb927.4.470	N/A		nucleolus(points, 25%), cytoplasm(reticulated, 75%) GO:0005737	Color2 [A=255, R=169, G=169, B=169]	1	4		+	5	5	5	28.4	28.4	28.4	21.783	0	39.47	15857000	14	0	0	0	3352400	6012500	4548900	4041200	1152
	1.42487	1.95423	5.05225	DNA-directed RNA polymerase I largest subunit	Tb927.8.5090:mRNA-p1;Tb11.v5.0723.1-p1	Tb927.8.5090:mRNA-p1	Tb927.8.5090		Tb927.8.5090:mRNA-p1 | transcript=Tb927.8.5090:mRNA | gene=Tb927.8.5090 | organism=Trypanosoma_brucei_brucei_TREU927 | gene_product=DNA-directed RNA polymerase I largest subunit | transcript_product=DNA-directed RNA polymerase I largest subunit | location=	N/A	N/A	GO:0003677;GO:0003899;GO:0008270	DNA binding;DNA-directed 5'-3' RNA polymerase activity;zinc ion binding	GO:0006351	transcription, DNA-templated	GO:0005736;GO:0005730;GO:0005654;GO:0005634	RNA polymerase I complex;nucleolus;nucleoplasm;nucleus	GO:0003899	DNA-directed 5'-3' RNA polymerase activity	GO:0006351	transcription, DNA-templated	Tb927.8.5090	N/A	nucleoplasm, nucleolus(peripheral) GO:0005654 GO:0005730		Color2 [A=255, R=169, G=169, B=169]	1	4		+	11	11	11	10.7	10.7	10.7	195.95	0	35.331	9105200	26	0	0	0	1592200	2733800	2202300	3108100	1569
	1.21293	1.94363	3.41702	eukaryotic translation initiation factor 2 gamma, putative	Tb927.11.13250:mRNA-p1	Tb927.11.13250:mRNA-p1	Tb927.11.13250		Tb927.11.13250:mRNA-p1 | transcript=Tb927.11.13250:mRNA | gene=Tb927.11.13250 | organism=Trypanosoma_brucei_brucei_TREU927 | gene_product=eukaryotic translation initiation factor 2 gamma, putative | transcript_product=eukaryotic translation initiation fact	N/A	N/A	GO:0005525;GO:0003924;GO:0000049	GTP binding;GTPase activity;tRNA binding	N/A	N/A	GO:0005737;GO:0005829;GO:0016282;GO:0005850	cytoplasm;cytosol;eukaryotic 43S preinitiation complex;eukaryotic translation initiation factor 2 complex	GO:0005525;GO:0042054;GO:0003743	GTP binding;histone methyltransferase activity;translation initiation factor activity	GO:0001731;GO:0045903;GO:0006412;GO:0006413	formation of translation preinitiation complex;positive regulation of translational fidelity;translation;translational initiation	Tb927.11.13250	N/A	cytoplasm(patchy) GO:0005737	cytoplasm(patchy) GO:0005737	Color2 [A=255, R=169, G=169, B=169]	1	4		+	6	6	6	21.4	21.4	21.4	52.2	0	23.863	19354000	23	0	0	2329900	2997900	6282700	5847300	6075200	609
	0.891305	1.94337	2.86648	ubiquitin/ribosomal protein S27a, putative;ubiquitin/ribosomal protein S27a, putative	Tb927.10.5030:mRNA-p1;Tb927.7.3680:mRNA-p1	Tb927.10.5030:mRNA-p1;Tb927.7.3680:mRNA-p1	Tb927.10.5030;Tb927.7.3680		Tb927.10.5030:mRNA-p1 | transcript=Tb927.10.5030:mRNA | gene=Tb927.10.5030 | organism=Trypanosoma_brucei_brucei_TREU927 | gene_product=ubiquitin/ribosomal protein S27a, putative | transcript_product=ubiquitin/ribosomal protein S27a, putative | location=Tb9	GO:0005840;GO:0005840	ribosome;ribosome	GO:0046872;GO:0003735;GO:0046872;GO:0005515;GO:0003735	metal ion binding;structural constituent of ribosome;metal ion binding;protein binding;structural constituent of ribosome	GO:0006412;GO:0006412	translation;translation	GO:0005737;GO:0005634;GO:0005840;GO:0005737;GO:0005634	cytoplasm;nucleus;ribosome;cytoplasm;nucleus	GO:0020037;GO:0031386;GO:0003735;GO:0031625;GO:0031386;GO:0031625	heme binding;protein tag;structural constituent of ribosome;ubiquitin protein ligase binding;protein tag;ubiquitin protein ligase binding	GO:0019941;GO:0016567;GO:0042254;GO:0006412;GO:0019941;GO:0016567	modification-dependent protein catabolic process;protein ubiquitination;ribosome biogenesis;translation;modification-dependent protein catabolic process;protein ubiquitination	Tb927.10.5030;Tb927.7.3680	N/A;N/A	cytoplasm(patchy) GO:0005737;cytoplasm GO:0005737	nucleus(<10%), nucleolus(<10%), cytoplasm(points) GO:0005737	Color2 [A=255, R=169, G=169, B=169]	1	4		+	3	3	3	27.2	27.2	27.2	16.705	0	47.278	28989000	22	0	0	3904400	4866700	7578000	9536800	8027400	434
	0.473413	1.94217	2.71187	splicing factor PTSR1 interacting protein	Tb927.10.2910:mRNA-p1	Tb927.10.2910:mRNA-p1	Tb927.10.2910		Tb927.10.2910:mRNA-p1 | transcript=Tb927.10.2910:mRNA | gene=Tb927.10.2910 | organism=Trypanosoma_brucei_brucei_TREU927 | gene_product=splicing factor PTSR1 interacting protein | transcript_product=splicing factor PTSR1 interacting protein | location=Tb927	N/A	N/A	N/A	N/A	N/A	N/A	GO:0016607;GO:0005654;GO:0005634	nuclear speck;nucleoplasm;nucleus	GO:0003723	RNA binding	GO:0045292;GO:0000398;GO:0000365;GO:0006364	mRNA cis splicing, via spliceosome;mRNA splicing, via spliceosome;mRNA trans splicing, via spliceosome;rRNA processing	Tb927.10.2910	N/A	nucleoplasm GO:0005654	nucleoplasm(50%) GO:0005654	Color2 [A=255, R=169, G=169, B=169]	1	4		+	6	6	6	18.3	18.3	18.3	43.652	0	22.609	20921000	17	0	0	4670500	0	7459400	5206400	0	393
	1.08164	1.93253	49680001	Flagellum attachment zone protein 19	Tb927.3.3300:mRNA-p1	Tb927.3.3300:mRNA-p1	Tb927.3.3300		Tb927.3.3300:mRNA-p1 | transcript=Tb927.3.3300:mRNA | gene=Tb927.3.3300 | organism=Trypanosoma_brucei_brucei_TREU927 | gene_product=Flagellum attachment zone protein 19 | transcript_product=Flagellum attachment zone protein 19 | location=Tb927_03_v5.1:8480	N/A	N/A	N/A	N/A	N/A	N/A	GO:0005929;GO:0120119;GO:0032991	cilium;flagellum attachment zone;protein-containing complex	N/A	N/A	N/A	N/A	Tb927.3.3300	N/A	flagellum attachment zone, cytoplasm(points, weak) GO:0120119	flagellum attachment zone GO:0120119	Color2 [A=255, R=169, G=169, B=169]	1	4		+	3	3	3	5.4	5.4	5.4	89.197	0	19.582	4452100	8	0	0	0	0	1998400	2969600	0	1023
	0.676293	1.92667	142259001	Nucleolar protein 105	Tb927.7.650:mRNA-p1	Tb927.7.650:mRNA-p1	Tb927.7.650		Tb927.7.650:mRNA-p1 | transcript=Tb927.7.650:mRNA | gene=Tb927.7.650 | organism=Trypanosoma_brucei_brucei_TREU927 | gene_product=Nucleolar protein 105 | transcript_product=Nucleolar protein 105 | location=Tb927_07_v5.1:134015-136969(-) | protein_length=984	N/A	N/A	N/A	N/A	N/A	N/A	GO:0005730;GO:0005634;GO:0005819	nucleolus;nucleus;spindle	N/A	N/A	N/A	N/A	Tb927.7.650	N/A	nucleolus(75%) GO:0005730		Color2 [A=255, R=169, G=169, B=169]	1	4		+	13	13	13	23.4	23.4	23.4	105.93	0	37.176	10272000	24	0	0	0	0	0	5841500	8384400	1471
	0.807199	1.91427	2.64627	eukaryotic translation initiation factor 5, putative;eukaryotic translation initiation factor 5, putative	Tb927.10.2770:mRNA-p1;Tb11.v5.0684.1-p1	Tb927.10.2770:mRNA-p1;Tb11.v5.0684.1-p1	Tb927.10.2770;Tb11.v5.0684		Tb927.10.2770:mRNA-p1 | transcript=Tb927.10.2770:mRNA | gene=Tb927.10.2770 | organism=Trypanosoma_brucei_brucei_TREU927 | gene_product=eukaryotic translation initiation factor 5, putative | transcript_product=eukaryotic translation initiation factor 5, put	N/A;N/A	N/A;N/A	GO:0005525;GO:0005515;GO:0003743;GO:0005525;GO:0005515;GO:0003743	GTP binding;protein binding;translation initiation factor activity;GTP binding;protein binding;translation initiation factor activity	GO:0006413;GO:0006413	translational initiation;translational initiation	GO:0005737;GO:0005829;GO:0005737;GO:0005829	cytoplasm;cytosol;cytoplasm;cytosol	GO:0005092;GO:0071074;GO:0003743;GO:0005092;GO:0071074;GO:0003743	GDP-dissociation inhibitor activity;eukaryotic initiation factor eIF2 binding;translation initiation factor activity;GDP-dissociation inhibitor activity;eukaryotic initiation factor eIF2 binding;translation initiation factor activity	GO:0001732;GO:0001731;GO:0001732;GO:0001731;GO:0006413	formation of cytoplasmic translation initiation complex;formation of translation preinitiation complex;formation of cytoplasmic translation initiation complex;formation of translation preinitiation complex;translational initiation	Tb11.v5.0684;Tb927.10.2770	N/A;N/A	cytoplasm GO:0005737	cytoplasm(patchy) GO:0005737	Color2 [A=255, R=169, G=169, B=169]	1	4		+	11	11	11	36.4	36.4	36.4	42.945	0	35.794	26439000	31	0	4294700	0	4044600	7398200	6977700	7692100	146
	0.690582	1.90657	2.52265	eukaryotic translation initiation factor 4 gamma 4	Tb927.11.10560:mRNA-p1	Tb927.11.10560:mRNA-p1	Tb927.11.10560		Tb927.11.10560:mRNA-p1 | transcript=Tb927.11.10560:mRNA | gene=Tb927.11.10560 | organism=Trypanosoma_brucei_brucei_TREU927 | gene_product=eukaryotic translation initiation factor 4 gamma 4 | transcript_product=eukaryotic translation initiation factor 4 gam	N/A	N/A	GO:0003723;GO:0005515	RNA binding;protein binding	N/A	N/A	GO:0005737;GO:0010494;GO:0005829;GO:0016281;GO:0005844	cytoplasm;cytoplasmic stress granule;cytosol;eukaryotic translation initiation factor 4F complex;polysome	GO:0003723;GO:0003729;GO:0003676;GO:0003743	RNA binding;mRNA binding;nucleic acid binding;translation initiation factor activity	GO:0016070;GO:0006139;GO:0010608;GO:0006412	RNA metabolic process;nucleobase-containing compound metabolic process;posttranscriptional regulation of gene expression;translation	Tb927.11.10560	N/A	cytoplasm(75%) GO:0005737	cytoplasm GO:0005737	Color2 [A=255, R=169, G=169, B=169]	1	4		+	12	12	12	21.8	21.8	21.8	79.7	0	39.091	21439000	41	0	0	1296500	5074700	8520600	4948700	2603000	547
	1.15799	1.89627	6.2629e+07	Guide RNA binding protein 25	Tb927.11.13280:mRNA-p1	Tb927.11.13280:mRNA-p1	Tb927.11.13280		Tb927.11.13280:mRNA-p1 | transcript=Tb927.11.13280:mRNA | gene=Tb927.11.13280 | organism=Trypanosoma_brucei_brucei_TREU927 | gene_product=Guide RNA binding protein 25 | transcript_product=Guide RNA binding protein 25 | location=Tb927_11_v5.1:3562140-356281	N/A	N/A	GO:0003677	DNA binding	GO:0006355	regulation of transcription, DNA-templated	GO:0020023;GO:0031019;GO:0005739	kinetoplast;mitochondrial mRNA editing complex;mitochondrion	GO:0003723;GO:0003729;GO:0005515	RNA binding;mRNA binding;protein binding	GO:0009451;GO:0016556	RNA modification;mRNA modification	Tb927.11.13280	N/A	kinetoplast(region) GO:0020023		Color2 [A=255, R=169, G=169, B=169]	1	4		+	4	4	4	26.3	26.3	26.3	25.106	0	72.453	4819600	11	0	0	0	0	2031000	2642100	1589800	611
	1.54215	1.8826	91562001	spliceosome-associated protein, putative	Tb927.6.2000:mRNA-p1	Tb927.6.2000:mRNA-p1	Tb927.6.2000		Tb927.6.2000:mRNA-p1 | transcript=Tb927.6.2000:mRNA | gene=Tb927.6.2000 | organism=Trypanosoma_brucei_brucei_TREU927 | gene_product=spliceosome-associated protein, putative | transcript_product=spliceosome-associated protein, putative | location=Tb927_06_v	GO:0005634	nucleus	N/A	N/A	N/A	N/A	GO:0005686;GO:0005684;GO:0071013;GO:0005654;GO:0005634;GO:0071011	U2 snRNP;U2-type spliceosomal complex;catalytic step 2 spliceosome;nucleoplasm;nucleus;precatalytic spliceosome	N/A	N/A	GO:0000398	mRNA splicing, via spliceosome	Tb927.6.2000	N/A	nucleoplasm GO:0005654	nucleoplasm, cytoplasm(<10%), flagellar cytoplasm(<10%), nuclear lumen(<10%) GO:0005654	Color2 [A=255, R=169, G=169, B=169]	1	4		+	5	5	5	18.6	18.6	18.6	50.03	0	34.101	7112000	19	0	0	0	0	2875900	3431400	2848900	1271
	1.02992	1.8325	3.46381	cyclophilin, putative	Tb927.8.2000:mRNA-p1	Tb927.8.2000:mRNA-p1	Tb927.8.2000		Tb927.8.2000:mRNA-p1 | transcript=Tb927.8.2000:mRNA | gene=Tb927.8.2000 | organism=Trypanosoma_brucei_brucei_TREU927 | gene_product=cyclophilin, putative | transcript_product=cyclophilin, putative | location=Tb927_08_v5.1:635332-636120(+) | protein_length=	N/A	N/A	GO:0003755	peptidyl-prolyl cis-trans isomerase activity	GO:0006457;GO:0000413	protein folding;protein peptidyl-prolyl isomerization	GO:0005730;GO:0005634	nucleolus;nucleus	GO:0003755;GO:0042301;GO:0005515;GO:0019843	peptidyl-prolyl cis-trans isomerase activity;phosphate ion binding;protein binding;rRNA binding	GO:0006457;GO:0006364	protein folding;rRNA processing	Tb927.8.2000	N/A	nucleolus GO:0005730	nucleolus GO:0005730	Color2 [A=255, R=169, G=169, B=169]	1	4		+	6	6	6	26.3	26.3	26.3	28.482	0	31.937	17031000	15	0	0	0	4137900	5299700	4182600	4850600	1522
	0.718964	1.82953	80604001	small glutamine-rich tetratricopeptide repeat protein, putative	Tb927.6.4000:mRNA-p1	Tb927.6.4000:mRNA-p1	Tb927.6.4000		Tb927.6.4000:mRNA-p1 | transcript=Tb927.6.4000:mRNA | gene=Tb927.6.4000 | organism=Trypanosoma_brucei_brucei_TREU927 | gene_product=small glutamine-rich tetratricopeptide repeat protein, putative | transcript_product=small glutamine-rich tetratricopeptide	N/A	N/A	GO:0005515	protein binding	N/A	N/A	GO:0072380;GO:0005737;GO:0005829;GO:0016020	TRC complex;cytoplasm;cytosol;membrane	GO:0051087;GO:0060090	chaperone binding;molecular adaptor activity	GO:1903646;GO:0006620;GO:0042493;GO:0030433	positive regulation of chaperone-mediated protein folding;posttranslational protein targeting to endoplasmic reticulum membrane;response to drug;ubiquitin-dependent ERAD pathway	Tb927.6.4000	N/A	cytoplasm(points, strong), cytoplasm GO:0005737	cytoplasm(points, strong), cytoplasm(weak) GO:0005737	Color2 [A=255, R=169, G=169, B=169]	1	4		+	10	10	10	32.7	32.7	32.7	45.966	0	50.382	6960500	14	0	0	0	0	4583300	3477100	0	1318
	1.03542	1.81727	3.50622	eukaryotic peptide chain release factor subunit 1, putative	Tb927.11.2300:mRNA-p1	Tb927.11.2300:mRNA-p1	Tb927.11.2300		Tb927.11.2300:mRNA-p1 | transcript=Tb927.11.2300:mRNA | gene=Tb927.11.2300 | organism=Trypanosoma_brucei_brucei_TREU927 | gene_product=eukaryotic peptide chain release factor subunit 1, putative | transcript_product=eukaryotic peptide chain release factor	N/A	N/A	GO:0003747	translation release factor activity	GO:0006415	translational termination	GO:0097014;GO:0005737;GO:0005829;GO:0031981;GO:0018444	ciliary plasm;cytoplasm;cytosol;nuclear lumen;translation release factor complex	GO:0003729;GO:1990825;GO:0003747;GO:0016149	mRNA binding;sequence-specific mRNA binding;translation release factor activity;translation release factor activity, codon specific	GO:0002184;GO:0010608;GO:0006412	cytoplasmic translational termination;posttranscriptional regulation of gene expression;translation	Tb927.11.2300	N/A	cytoplasm(reticulated, weak), cytoplasm(<10%), flagellar cytoplasm(<10%), nuclear lumen(<10%) GO:0005737 GO:0097014 GO:0031981	cytoplasm(50%), cytoplasm(strong, patchy, 50%), flagellar cytoplasm(50%), nuclear lumen(50%) GO:0005737 GO:0097014 GO:0031981	Color2 [A=255, R=169, G=169, B=169]	1	4		+	8	8	8	20.6	20.6	20.6	50.976	0	44.036	9919000	23	0	0	0	2337900	2878400	2313100	3005700	713
	0.863316	1.80073	2.88601	zinc finger protein family member, putative	Tb927.9.9450:mRNA-p1	Tb927.9.9450:mRNA-p1	Tb927.9.9450		Tb927.9.9450:mRNA-p1 | transcript=Tb927.9.9450:mRNA | gene=Tb927.9.9450 | organism=Trypanosoma_brucei_brucei_TREU927 | gene_product=zinc finger protein family member, putative | transcript_product=zinc finger protein family member, putative | location=Tb92	N/A	N/A	GO:0046872	metal ion binding	N/A	N/A	GO:0005737	cytoplasm	GO:0003723;GO:0061630	RNA binding;ubiquitin protein ligase activity	GO:0010608;GO:0016567	posttranscriptional regulation of gene expression;protein ubiquitination	Tb927.9.9450	N/A	cytoplasm(points, 50%, patchy) GO:0005737	cytoplasm(patchy) GO:0005737	Color2 [A=255, R=169, G=169, B=169]	1	4		+	7	7	7	11.7	11.7	11.7	114.75	0	28.524	22547000	29	0	0	0	5839900	5646400	4793300	6414300	1818
	0.984058	1.74323	3.56323	eukaryotic translation initiation factor 3 subunit i	Tb927.11.9610:mRNA-p1	Tb927.11.9610:mRNA-p1	Tb927.11.9610		Tb927.11.9610:mRNA-p1 | transcript=Tb927.11.9610:mRNA | gene=Tb927.11.9610 | organism=Trypanosoma_brucei_brucei_TREU927 | gene_product=eukaryotic translation initiation factor 3 subunit i | transcript_product=eukaryotic translation initiation factor 3 subu	GO:0005737;GO:0016282;GO:0033290;GO:0005852	cytoplasm;eukaryotic 43S preinitiation complex;eukaryotic 48S preinitiation complex;eukaryotic translation initiation factor 3 complex	GO:0005515;GO:0003743	protein binding;translation initiation factor activity	GO:0001732	formation of cytoplasmic translation initiation complex	GO:0005737;GO:0005852;GO:0071541	cytoplasm;eukaryotic translation initiation factor 3 complex;eukaryotic translation initiation factor 3 complex, eIF3m	GO:0003723;GO:0003743	RNA binding;translation initiation factor activity	GO:0002183;GO:0006446	cytoplasmic translational initiation;regulation of translational initiation	Tb927.11.9610	N/A	cytoplasm(patchy) GO:0005737	cytoplasm(patchy) GO:0005737	Color2 [A=255, R=169, G=169, B=169]	1	4		+	6	6	6	33.6	33.6	33.6	37.736	0	28.078	13877000	18	0	0	0	3049000	3596600	3610000	3657700	901
	1.14534	1.72553	45701001	U3 small nucleolar RNA-associated protein 10, putative	Tb927.9.2900:mRNA-p1	Tb927.9.2900:mRNA-p1	Tb927.9.2900		Tb927.9.2900:mRNA-p1 | transcript=Tb927.9.2900:mRNA | gene=Tb927.9.2900 | organism=Trypanosoma_brucei_brucei_TREU927 | gene_product=U3 small nucleolar RNA-associated protein 10, putative | transcript_product=U3 small nucleolar RNA-associated protein 10, pu	N/A	N/A	N/A	N/A	N/A	N/A	GO:0030686;GO:0005730;GO:0005634;GO:0032040;GO:0005819;GO:0034455	90S preribosome;nucleolus;nucleus;small-subunit processome;spindle;t-UTP complex	GO:0030515	snoRNA binding	GO:0000462;GO:0045943;GO:0006364;GO:0042255	maturation of SSU-rRNA from tricistronic rRNA transcript (SSU-rRNA, 5.8S rRNA, LSU-rRNA);positive regulation of transcription by RNA polymerase I;rRNA processing;ribosome assembly	Tb927.9.2900	N/A	nucleolus, nucleoplasm(weak) GO:0005730	nucleolus GO:0005730	Color2 [A=255, R=169, G=169, B=169]	1	4		+	12	12	12	6.5	6.5	6.5	287.19	0	48.329	3736400	20	0	0	0	0	2567200	2002900	0	1741
	1.46982	1.7214	3.32005	Translation initiation factor eIF-2B subunit epsilon, putative	Tb927.11.11570:mRNA-p1	Tb927.11.11570:mRNA-p1	Tb927.11.11570		Tb927.11.11570:mRNA-p1 | transcript=Tb927.11.11570:mRNA | gene=Tb927.11.11570 | organism=Trypanosoma_brucei_brucei_TREU927 | gene_product=Translation initiation factor eIF-2B subunit epsilon, putative | transcript_product=Translation initiation factor eIF-	N/A	N/A	N/A	N/A	N/A	N/A	GO:0097014;GO:0005737;GO:0005851;GO:0031981	ciliary plasm;cytoplasm;eukaryotic translation initiation factor 2B complex;nuclear lumen	GO:0005085;GO:0003743;GO:0031369	guanyl-nucleotide exchange factor activity;translation initiation factor activity;translation initiation factor binding	N/A	N/A	Tb927.11.11570	N/A		cytoplasm, flagellar cytoplasm, nuclear lumen GO:0005737 GO:0097014 GO:0031981	Color2 [A=255, R=169, G=169, B=169]	1	4		+	19	19	19	38.9	38.9	38.9	87.632	0	78.366	51627000	63	0	8236500	3759300	4095900	20239000	23709000	9477200	570
	1.15497	1.69877	2.99286	hypothetical protein, conserved	Tb927.4.3060:mRNA-p1	Tb927.4.3060:mRNA-p1	Tb927.4.3060		Tb927.4.3060:mRNA-p1 | transcript=Tb927.4.3060:mRNA | gene=Tb927.4.3060 | organism=Trypanosoma_brucei_brucei_TREU927 | gene_product=hypothetical protein, conserved | transcript_product=hypothetical protein, conserved | location=Tb927_04_v5.1:810076-810522(	N/A	N/A	N/A	N/A	N/A	N/A	GO:0005654	nucleoplasm	N/A	N/A	N/A	N/A	Tb927.4.3060	N/A	nucleoplasm(75%) GO:0005654	nucleoplasm(25%), cytoplasm(reticulated, weak) GO:0005654	Color2 [A=255, R=169, G=169, B=169]	1	4		+	6	6	6	26.4	26.4	26.4	17.732	0	19.962	35508000	22	0	3743800	0	6040400	10061000	9787600	9434100	1120
	0.80153	1.68083	4.7209e+07	poly(adp-ribose) polymerase	Tb927.5.3050:mRNA-p1	Tb927.5.3050:mRNA-p1	Tb927.5.3050		Tb927.5.3050:mRNA-p1 | transcript=Tb927.5.3050:mRNA | gene=Tb927.5.3050 | organism=Trypanosoma_brucei_brucei_TREU927 | gene_product=poly(adp-ribose) polymerase | transcript_product=poly(adp-ribose) polymerase | location=Tb927_05_v5.1:1012071-1013792(+) | p	N/A	N/A	GO:0003950	NAD+ ADP-ribosyltransferase activity	GO:0006471	protein ADP-ribosylation	GO:0005737;GO:0005730;GO:0005634	cytoplasm;nucleolus;nucleus	GO:0003677;GO:0003950;GO:1990404	DNA binding;NAD+ ADP-ribosyltransferase activity;protein ADP-ribosylase activity	GO:0006302;GO:0070212	double-strand break repair;protein poly-ADP-ribosylation	Tb927.5.3050	N/A	cytoplasm(reticulated, weak) GO:0005634	nucleus, cytoplasm(points, weak) GO:0005634	Color2 [A=255, R=169, G=169, B=169]	1	4		+	6	6	6	12.7	12.7	12.7	65.234	0	57.867	3616400	11	0	0	0	0	2013600	2707300	0	1211
	1.4033	1.67933	6.68028	hypothetical protein, conserved	Tb927.11.11010:mRNA-p1	Tb927.11.11010:mRNA-p1	Tb927.11.11010		Tb927.11.11010:mRNA-p1 | transcript=Tb927.11.11010:mRNA | gene=Tb927.11.11010 | organism=Trypanosoma_brucei_brucei_TREU927 | gene_product=hypothetical protein, conserved | transcript_product=hypothetical protein, conserved | location=Tb927_11_v5.1:2943505-	N/A	N/A	N/A	N/A	N/A	N/A	GO:0005930;GO:0097014;GO:0005737;GO:0030990	axoneme;ciliary plasm;cytoplasm;intraciliary transport particle	GO:0042301	phosphate ion binding	N/A	N/A	Tb927.11.11010	N/A		axoneme GO:0005930	Color2 [A=255, R=169, G=169, B=169]	1	4		+	5	5	5	19.8	19.8	19.8	41.653	0	32.833	13304000	12	0	0	0	2009900	3770100	3860900	5795700	561
	1.07791	1.66007	4.8556e+07	nucleolar GTP-binding protein 1	Tb927.11.3120:mRNA-p1	Tb927.11.3120:mRNA-p1	Tb927.11.3120		Tb927.11.3120:mRNA-p1 | transcript=Tb927.11.3120:mRNA | gene=Tb927.11.3120 | organism=Trypanosoma_brucei_brucei_TREU927 | gene_product=nucleolar GTP-binding protein 1 | transcript_product=nucleolar GTP-binding protein 1 | location=Tb927_11_v5.1:888100-8900	GO:0005730	nucleolus	GO:0005525	GTP binding	GO:0042254	ribosome biogenesis	GO:0005730;GO:0005634	nucleolus;nucleus	GO:0005525	GTP binding	GO:0042254	ribosome biogenesis	Tb927.11.3120	N/A	nucleolus(75%) GO:0005730		Color2 [A=255, R=169, G=169, B=169]	1	4		+	8	8	8	17.6	17.6	17.6	74.753	0	20.58	5169900	13	0	0	0	0	2859800	1995800	0	736
	1.19516	1.64903	58667001	transcription elongation factor s-II, putative	Tb927.2.3580:mRNA-p1	Tb927.2.3580:mRNA-p1	Tb927.2.3580		Tb927.2.3580:mRNA-p1 | transcript=Tb927.2.3580:mRNA | gene=Tb927.2.3580 | organism=Trypanosoma_brucei_brucei_TREU927 | gene_product=transcription elongation factor s-II, putative | transcript_product=transcription elongation factor s-II, putative | locatio	GO:0005634	nucleus	GO:0003676;GO:0003746;GO:0008270	nucleic acid binding;translation elongation factor activity;zinc ion binding	GO:0006351	transcription, DNA-templated	GO:0097014;GO:0005737;GO:0005654;GO:0005634	ciliary plasm;cytoplasm;nucleoplasm;nucleus	GO:0003677;GO:0003700	DNA binding;DNA-binding transcription factor activity	GO:0006354;GO:0006355	DNA-templated transcription, elongation;regulation of transcription, DNA-templated	Tb927.2.3580	N/A	nucleoplasm, cytoplasm(50%), flagellar cytoplasm(50%) GO:0005654 GO:0005737 GO:0097014	nucleoplasm GO:0005654 GO:0005737 GO:0097014	Color2 [A=255, R=169, G=169, B=169]	1	4		+	7	7	7	22.7	22.7	22.7	52.172	0	14.335	5485000	14	0	0	0	0	2329900	1999900	1536900	927
	1.09632	1.6414	3.77826e+07	hypothetical protein, conserved	Tb927.11.1700:mRNA-p1	Tb927.11.1700:mRNA-p1	Tb927.11.1700		Tb927.11.1700:mRNA-p1 | transcript=Tb927.11.1700:mRNA | gene=Tb927.11.1700 | organism=Trypanosoma_brucei_brucei_TREU927 | gene_product=hypothetical protein, conserved | transcript_product=hypothetical protein, conserved | location=Tb927_11_v5.1:518497-5202	N/A	N/A	N/A	N/A	N/A	N/A	GO:0020023;GO:0005739	kinetoplast;mitochondrion	N/A	N/A	N/A	N/A	Tb927.11.1700	N/A	kinetoplast(region, strong, points) GO:0020023		Color2 [A=255, R=169, G=169, B=169]	1	4		+	2	2	2	8.4	8.4	8.4	61.63	0	9.4922	2768400	6	0	0	0	0	992460	1484100	1301700	696
	0.468559	1.63123	1.62627	AKAP7 2'5' RNA ligase-like domain containing protein, putative	Tb927.8.3610:mRNA-p1	Tb927.8.3610:mRNA-p1	Tb927.8.3610		Tb927.8.3610:mRNA-p1 | transcript=Tb927.8.3610:mRNA | gene=Tb927.8.3610 | organism=Trypanosoma_brucei_brucei_TREU927 | gene_product=AKAP7 25 RNA ligase-like domain containing protein, putative | transcript_product=AKAP7 25 RNA ligase-like domain contai	N/A	N/A	N/A	N/A	N/A	N/A	N/A	N/A	N/A	N/A	N/A	N/A	Tb927.8.3610	N/A			Color2 [A=255, R=169, G=169, B=169]	1	4		+	8	8	8	26.7	26.7	26.7	48.915	0	118.15	23600000	26	0	0	5120400	3819800	5207300	4699500	4632400	1548
	0.877587	1.6272	2.63171	nucleolar RNA-binding protein, putative	Tb927.8.750:mRNA-p1	Tb927.8.750:mRNA-p1	Tb927.8.750		Tb927.8.750:mRNA-p1 | transcript=Tb927.8.750:mRNA | gene=Tb927.8.750 | organism=Trypanosoma_brucei_brucei_TREU927 | gene_product=nucleolar RNA-binding protein, putative | transcript_product=nucleolar RNA-binding protein, putative | location=Tb927_08_v5.1:2	N/A	N/A	N/A	N/A	N/A	N/A	GO:0005730;GO:0005654;GO:0005634	nucleolus;nucleoplasm;nucleus	GO:0003723	RNA binding	GO:0016070	RNA metabolic process	Tb927.8.750	N/A		nucleoplasm GO:0005654	Color2 [A=255, R=169, G=169, B=169]	1	4		+	7	7	7	28.4	28.4	28.4	39.761	0	26.381	32112000	29	0	4499500	0	4936200	10394000	6563400	7874600	1631
	0.815629	1.61513	78496001	chaperone protein DnaJ, putative	Tb927.9.8160:mRNA-p1	Tb927.9.8160:mRNA-p1	Tb927.9.8160		Tb927.9.8160:mRNA-p1 | transcript=Tb927.9.8160:mRNA | gene=Tb927.9.8160 | organism=Trypanosoma_brucei_brucei_TREU927 | gene_product=chaperone protein DnaJ, putative | transcript_product=chaperone protein DnaJ, putative | location=Tb927_09_v5.1:1339368-1340	GO:0016021	integral component of membrane	N/A	N/A	N/A	N/A	GO:0020016;GO:0016021;GO:0030133	ciliary pocket;integral component of membrane;transport vesicle	GO:0051082	unfolded protein binding	GO:0006457	protein folding	Tb927.9.8160	N/A	flagellar pocket, endocytic GO:0030133 GO:0020016	endocytic GO:0030133 GO:0020016	Color2 [A=255, R=169, G=169, B=169]	1	4		+	2	2	2	7.9	7.9	7.9	47.83	0	10.88	6666600	5	8	0	0	0	4482200	3367400	0	1803
	0.863546	1.5828	2.80223	hypothetical protein, conserved	Tb927.8.1500:mRNA-p1	Tb927.8.1500:mRNA-p1	Tb927.8.1500		Tb927.8.1500:mRNA-p1 | transcript=Tb927.8.1500:mRNA | gene=Tb927.8.1500 | organism=Trypanosoma_brucei_brucei_TREU927 | gene_product=hypothetical protein, conserved | transcript_product=hypothetical protein, conserved | location=Tb927_08_v5.1:487358-489163(	N/A	N/A	N/A	N/A	N/A	N/A	GO:0005737	cytoplasm	GO:0003729	mRNA binding	N/A	N/A	Tb927.8.1500	N/A	cytoplasm(points, strong) GO:0005737	cytoplasm GO:0005737	Color2 [A=255, R=169, G=169, B=169]	1	4		+	8	8	8	25.1	25.1	25.1	63.206	0	38.95	15203000	23	0	0	0	4290800	4538900	3911300	3573600	1510
	0.649438	1.57923	63090001	hypothetical protein, conserved	Tb927.9.7080:mRNA-p1	Tb927.9.7080:mRNA-p1	Tb927.9.7080		Tb927.9.7080:mRNA-p1 | transcript=Tb927.9.7080:mRNA | gene=Tb927.9.7080 | organism=Trypanosoma_brucei_brucei_TREU927 | gene_product=hypothetical protein, conserved | transcript_product=hypothetical protein, conserved | location=Tb927_09_v5.1:1149145-114952	N/A	N/A	N/A	N/A	N/A	N/A	GO:0005737	cytoplasm	N/A	N/A	N/A	N/A	Tb927.9.7080	N/A	cytoplasm(strong), cytoplasm GO:0005737		Color2 [A=255, R=169, G=169, B=169]	1	4		+	4	4	4	36.5	36.5	36.5	13.925	0	28.846	8657400	13	0	0	0	0	2869200	3439800	0	1788
	1.60523	1.57553	3.047e+07	eukaryotic translation initiation factor 3 subunit k	Tb927.11.15420:mRNA-p1	Tb927.11.15420:mRNA-p1	Tb927.11.15420		Tb927.11.15420:mRNA-p1 | transcript=Tb927.11.15420:mRNA | gene=Tb927.11.15420 | organism=Trypanosoma_brucei_brucei_TREU927 | gene_product=eukaryotic translation initiation factor 3 subunit k | transcript_product=eukaryotic translation initiation factor 3 s	GO:0005737;GO:0005852	cytoplasm;eukaryotic translation initiation factor 3 complex	GO:0043022;GO:0003743	ribosome binding;translation initiation factor activity	GO:0006446	regulation of translational initiation	GO:0005737;GO:0005852	cytoplasm;eukaryotic translation initiation factor 3 complex	N/A	N/A	N/A	N/A	Tb927.11.15420	N/A	cytoplasm(patchy) GO:0005737	cytoplasm(patchy) GO:0005737	Color2 [A=255, R=169, G=169, B=169]	1	4		+	4	4	4	27.8	27.8	27.8	23.057	0	19.322	5767700	8	0	0	0	0	1489100	0	1557900	664
	0.41385	1.5621	8.31925	hypothetical protein	Tb927.10.9025:mRNA-p1	Tb927.10.9025:mRNA-p1	Tb927.10.9025		Tb927.10.9025:mRNA-p1 | transcript=Tb927.10.9025:mRNA | gene=Tb927.10.9025 | organism=Trypanosoma_brucei_brucei_TREU927 | gene_product=hypothetical protein | transcript_product=hypothetical protein | location=Tb927_10_v5.1:2237932-2238081(+) | protein_leng	N/A	N/A	N/A	N/A	N/A	N/A	GO:0097014;GO:0005737;GO:0031981;GO:0005730	ciliary plasm;cytoplasm;nuclear lumen;nucleolus	N/A	N/A	N/A	N/A	Tb927.10.9025	N/A	cytoplasm(patchy), nucleolus GO:0005737 GO:0097014 GO:0031981 GO:0005730	cytoplasm, flagellar cytoplasm, nuclear lumen GO:0005737 GO:0097014 GO:0031981 GO:0005730	Color2 [A=255, R=169, G=169, B=169]	1	4		+	2	2	2	57.1	57.1	57.1	5.3749	0	18.919	10049000	8	0	0	1122000	0	0	3647200	5687000	517
	1.04656	1.5326	3.69259	eukaryotic translation initiation factor 3 subunit d	Tb927.6.4370:mRNA-p1	Tb927.6.4370:mRNA-p1	Tb927.6.4370		Tb927.6.4370:mRNA-p1 | transcript=Tb927.6.4370:mRNA | gene=Tb927.6.4370 | organism=Trypanosoma_brucei_brucei_TREU927 | gene_product=eukaryotic translation initiation factor 3 subunit d | transcript_product=eukaryotic translation initiation factor 3 subunit	GO:0005737;GO:0005852	cytoplasm;eukaryotic translation initiation factor 3 complex	GO:0003743	translation initiation factor activity	N/A	N/A	GO:0005737;GO:0005852	cytoplasm;eukaryotic translation initiation factor 3 complex	GO:0003729;GO:0003743	mRNA binding;translation initiation factor activity	GO:0006413	translational initiation	Tb927.6.4370	N/A	cytoplasm(patchy) GO:0005737	cytoplasm GO:0005737	Color2 [A=255, R=169, G=169, B=169]	1	4		+	7	7	7	21.9	21.9	21.9	57.974	0	30.153	7606900	16	0	0	0	1900700	2000300	1884400	3133800	1328
	1.20875	1.52623	3.9177	Bromodomain factor 7	Tb927.11.6350:mRNA-p1	Tb927.11.6350:mRNA-p1	Tb927.11.6350		Tb927.11.6350:mRNA-p1 | transcript=Tb927.11.6350:mRNA | gene=Tb927.11.6350 | organism=Trypanosoma_brucei_brucei_TREU927 | gene_product=AAA ATPase, putative | transcript_product=AAA ATPase, putative | location=Tb927_11_v5.1:1785113-1788928(-) | protein_leng	N/A	N/A	GO:0005524;GO:0016887;GO:0005515	ATP binding;ATP hydrolysis activity;protein binding	N/A	N/A	GO:0005654;GO:0005634	nucleoplasm;nucleus	GO:0016887;GO:0003682;GO:0042393	ATP hydrolysis activity;chromatin binding;histone binding	GO:0031936;GO:0045944;GO:0019538	obsolete negative regulation of chromatin silencing;positive regulation of transcription by RNA polymerase II;protein metabolic process	Tb927.11.6350	N/A	nucleoplasm(points) GO:0005634 GO:0005654	nucleus(points) GO:0005634 GO:0005654	Color2 [A=255, R=169, G=169, B=169]	1	4		+	8	8	8	10.1	10.1	10.1	141.13	0	20.371	11087000	18	0	0	0	2534600	3270700	3831500	2827600	831
	1.594	1.5143	3.02328	L-threonine 3-dehydrogenase	Tb927.6.2790:mRNA-p1;REV__Tb927.6.2790:mRNA-p1	Tb927.6.2790:mRNA-p1	Tb927.6.2790		Tb927.6.2790:mRNA-p1 | transcript=Tb927.6.2790:mRNA | gene=Tb927.6.2790 | organism=Trypanosoma_brucei_brucei_TREU927 | gene_product=L-threonine 3-dehydrogenase | transcript_product=L-threonine 3-dehydrogenase | location=Tb927_06_v5.1:836359-837357(+) | pro	N/A	N/A	GO:0003824	catalytic activity	N/A	N/A	GO:0005739	mitochondrion	GO:0008743;GO:0005515	L-threonine 3-dehydrogenase activity;protein binding	GO:0006567	threonine catabolic process	Tb927.6.2790	NN: MFCFSRFALCAAAPRVLVTGALG			Color2 [A=255, R=169, G=169, B=169]	1	4		+	15	15	15	59	59	59	36.957	0	132.01	38301000	46	0	3693400	4839600	3052100	17928000	10010000	7087000	1294
	0.721204	1.50667	2.30196	hypothetical protein, conserved	Tb927.10.11600:mRNA-p1;Tb11.v5.0856.1-p1	Tb927.10.11600:mRNA-p1	Tb927.10.11600		Tb927.10.11600:mRNA-p1 | transcript=Tb927.10.11600:mRNA | gene=Tb927.10.11600 | organism=Trypanosoma_brucei_brucei_TREU927 | gene_product=hypothetical protein, conserved | transcript_product=hypothetical protein, conserved | location=Tb927_10_v5.1:2830097-	N/A	N/A	N/A	N/A	N/A	N/A	GO:0005654;GO:0005634	nucleoplasm;nucleus	N/A	N/A	GO:0045892;GO:0045893;GO:0010608	negative regulation of transcription, DNA-templated;positive regulation of transcription, DNA-templated;posttranscriptional regulation of gene expression	Tb927.10.11600	N/A		nucleoplasm(points), nucleoplasm(point, strong) GO:0005654	Color2 [A=255, R=169, G=169, B=169]	1	4		+	11	11	11	27.2	27.2	27.2	66.002	0	106.18	25926000	43	0	5938400	4822000	0	7313000	11061000	6396000	258
	0.263426	1.5035	1.46313	60S ribosomal protein L35, putative;60S ribosomal protein L35, putative	Tb927.9.1850:mRNA-p1;Tb927.9.1810:mRNA-p1	Tb927.9.1850:mRNA-p1;Tb927.9.1810:mRNA-p1	Tb927.9.1850;Tb927.9.1810		Tb927.9.1850:mRNA-p1 | transcript=Tb927.9.1850:mRNA | gene=Tb927.9.1850 | organism=Trypanosoma_brucei_brucei_TREU927 | gene_product=60S ribosomal protein L35, putative | transcript_product=60S ribosomal protein L35, putative | location=Tb927_09_v5.1:427609	GO:0005840;GO:0005840	ribosome;ribosome	GO:0003735;GO:0003735	structural constituent of ribosome;structural constituent of ribosome	GO:0006412;GO:0006412	translation;translation	GO:0005737;GO:0022625;GO:0005730;GO:0005840;GO:0005737;GO:0022625;GO:0005730;GO:0005840	cytoplasm;cytosolic large ribosomal subunit;nucleolus;ribosome;cytoplasm;cytosolic large ribosomal subunit;nucleolus;ribosome	GO:0003729;GO:0003735;GO:0003729;GO:0003735	mRNA binding;structural constituent of ribosome;mRNA binding;structural constituent of ribosome	GO:0000463;GO:0006412;GO:0000463;GO:0006412	maturation of LSU-rRNA from tricistronic rRNA transcript (SSU-rRNA, 5.8S rRNA, LSU-rRNA);translation;maturation of LSU-rRNA from tricistronic rRNA transcript (SSU-rRNA, 5.8S rRNA, LSU-rRNA);translation	Tb927.9.1810;Tb927.9.1850	N/A;N/A	cytoplasm(patchy) GO:0005730 GO:0005737	nucleolus, cytoplasm(patchy), cytoplasm(<10%), flagellar cytoplasm(<10%), nuclear lumen(<10%) GO:0005730 GO:0005737;nucleolus, cytoplasm(patchy) GO:0005730 GO:0005737	Color2 [A=255, R=169, G=169, B=169]	1	4		+	4	4	4	27.6	27.6	27.6	15.144	0	24.677	40657000	21	0	12954000	0	0	10812000	0	8141400	1729
	0.839879	1.50303	3.14625	DNA-dependent RNA polymerases, putative	Tb927.11.8890:mRNA-p1	Tb927.11.8890:mRNA-p1	Tb927.11.8890		Tb927.11.8890:mRNA-p1 | transcript=Tb927.11.8890:mRNA | gene=Tb927.11.8890 | organism=Trypanosoma_brucei_brucei_TREU927 | gene_product=DNA-dependent RNA polymerases, putative | transcript_product=DNA-dependent RNA polymerases, putative | location=Tb927_11_	N/A	N/A	GO:0003677;GO:0003899;GO:0046983	DNA binding;DNA-directed 5'-3' RNA polymerase activity;protein dimerization activity	GO:0006351	transcription, DNA-templated	GO:0005736;GO:0005666;GO:0031981;GO:0005634	RNA polymerase I complex;RNA polymerase III complex;nuclear lumen;nucleus	GO:0003899	DNA-directed 5'-3' RNA polymerase activity	GO:0006351	transcription, DNA-templated	Tb927.11.8890	N/A		nuclear lumen GO:0031981	Color2 [A=255, R=169, G=169, B=169]	1	4		+	5	5	5	45.5	45.5	45.5	14.851	0	78.395	6580300	13	0	0	0	1591800	1521100	1904900	1582200	883
	1.5142	1.49793	66643001	hypothetical protein, conserved	Tb927.11.8270:mRNA-p1	Tb927.11.8270:mRNA-p1	Tb927.11.8270		Tb927.11.8270:mRNA-p1 | transcript=Tb927.11.8270:mRNA | gene=Tb927.11.8270 | organism=Trypanosoma_brucei_brucei_TREU927 | gene_product=hypothetical protein, conserved | transcript_product=hypothetical protein, conserved | location=Tb927_11_v5.1:2322756-232	N/A	N/A	GO:0005515	protein binding	N/A	N/A	GO:0005730;GO:0005634	nucleolus;nucleus	N/A	N/A	N/A	N/A	Tb927.11.8270	N/A	nucleolus GO:0005730	nucleolus GO:0005730	Color2 [A=255, R=169, G=169, B=169]	1	4		+	11	11	11	19	19	19	84.474	0	66.85	4669800	21	0	0	0	0	1931600	2225200	2507500	873
	0.605012	1.48753	1.61845	Hypoxanthine-guanine-xanthine phosphoribosyltransferase	Tb927.10.1390:mRNA-p1	Tb927.10.1390:mRNA-p1	Tb927.10.1390		Tb927.10.1390:mRNA-p1 | transcript=Tb927.10.1390:mRNA | gene=Tb927.10.1390 | organism=Trypanosoma_brucei_brucei_TREU927 | gene_product=Hypoxanthine-guanine-xanthine phosphoribosyltransferase | transcript_product=Hypoxanthine-guanine-xanthine phosphoribosyl	N/A	N/A	N/A	N/A	GO:0009116	nucleoside metabolic process	GO:0020022;GO:0005737;GO:0020015;GO:0031981	acidocalcisome;cytoplasm;glycosome;nuclear lumen	GO:0052657;GO:0004422;GO:0000287;GO:0042301;GO:0000310	guanine phosphoribosyltransferase activity;hypoxanthine phosphoribosyltransferase activity;magnesium ion binding;phosphate ion binding;xanthine phosphoribosyltransferase activity	GO:0032263;GO:0032264;GO:0006168;GO:0006178;GO:0046100;GO:0006166	GMP salvage;IMP salvage;adenine salvage;guanine salvage;hypoxanthine metabolic process;purine ribonucleoside salvage	Tb927.10.1390	N/A	cytoplasm(patchy), nuclear lumen GO:0020015 GO:0005737 GO:0031981	glycosome GO:0020015 GO:0005737 GO:0031981	Color2 [A=255, R=169, G=169, B=169]	1	4		+	8	8	8	49.6	49.6	49.6	26.36	0	47.405	33010000	35	0	950880	1351200	10365000	8635500	4839900	7025600	313
	1.34456	1.48313	4.5483	Eukaryotic translation initiation factor 3 subunit F	Tb927.3.1680:mRNA-p1	Tb927.3.1680:mRNA-p1	Tb927.3.1680		Tb927.3.1680:mRNA-p1 | transcript=Tb927.3.1680:mRNA | gene=Tb927.3.1680 | organism=Trypanosoma_brucei_brucei_TREU927 | gene_product=Eukaryotic translation initiation factor 3 subunit F | transcript_product=Eukaryotic translation initiation factor 3 subunit	N/A	N/A	N/A	N/A	N/A	N/A	GO:0005737;GO:0005852	cytoplasm;eukaryotic translation initiation factor 3 complex	N/A	N/A	N/A	N/A	Tb927.3.1680	N/A	cytoplasm(patchy) GO:0005737	cytoplasm, flagellar cytoplasm(weak) GO:0005737	Color2 [A=255, R=169, G=169, B=169]	1	4		+	5	5	5	24.3	24.3	24.3	37.252	0	12.965	6100400	20	0	0	0	1376800	1980400	2246500	2035200	989
	1.21029	1.48007	3.99288	nucleolar protein, putative	Tb927.4.3840:mRNA-p1	Tb927.4.3840:mRNA-p1	Tb927.4.3840		Tb927.4.3840:mRNA-p1 | transcript=Tb927.4.3840:mRNA | gene=Tb927.4.3840 | organism=Trypanosoma_brucei_brucei_TREU927 | gene_product=nucleolar protein, putative | transcript_product=nucleolar protein, putative | location=Tb927_04_v5.1:1002060-1003799(-) | p	N/A	N/A	GO:0003723;GO:0008757;GO:0008168	RNA binding;S-adenosylmethionine-dependent methyltransferase activity;methyltransferase activity	GO:0001510;GO:0006396	RNA methylation;RNA processing	GO:0005730;GO:0005634	nucleolus;nucleus	N/A	N/A	N/A	N/A	Tb927.4.3840	N/A	nucleolus GO:0005730	nucleolus(75%) GO:0005730	Color2 [A=255, R=169, G=169, B=169]	1	4		+	7	7	7	15.5	15.5	15.5	65.107	0	22.09	6195000	17	0	0	0	1305800	1903300	1804100	1506500	1135
	1.39583	1.44883	2.44334	nucleolar RNA helicase II, putative;nucleolar RNA helicase II, putative	Tb927.5.4420:mRNA-p1;Tb05.5K5.70:mRNA-p1	Tb927.5.4420:mRNA-p1;Tb05.5K5.70:mRNA-p1	Tb927.5.4420;Tb05.5K5.70		Tb927.5.4420:mRNA-p1 | transcript=Tb927.5.4420:mRNA | gene=Tb927.5.4420 | organism=Trypanosoma_brucei_brucei_TREU927 | gene_product=nucleolar RNA helicase II, putative | transcript_product=nucleolar RNA helicase II, putative | location=Tb927_05_v5.1:136708	N/A;N/A	N/A;N/A	GO:0005524;GO:0003723;GO:0004386;GO:0003676;GO:0005524;GO:0003723;GO:0004386;GO:0003676	ATP binding;RNA binding;helicase activity;nucleic acid binding;ATP binding;RNA binding;helicase activity;nucleic acid binding	N/A;N/A	N/A;N/A	GO:0005730;GO:0005654;GO:0005634;GO:0005730;GO:0005654;GO:0005634	nucleolus;nucleoplasm;nucleus;nucleolus;nucleoplasm;nucleus	GO:0005524;GO:0003723;GO:0003724;GO:0004386;GO:0003729;GO:0005524;GO:0003723;GO:0003724;GO:0004386;GO:0003729	ATP binding;RNA binding;RNA helicase activity;helicase activity;mRNA binding;ATP binding;RNA binding;RNA helicase activity;helicase activity;mRNA binding	GO:0006139;GO:0006139	nucleobase-containing compound metabolic process;nucleobase-containing compound metabolic process	Tb05.5K5.70;Tb927.5.4420	N/A;N/A	nucleolus(strong), nucleoplasm GO:0005654 GO:0005730	nucleoplasm, nucleolus(points, strong) GO:0005654 GO:0005730	Color2 [A=255, R=169, G=169, B=169]	1	4		+	19	19	19	39.9	39.9	39.9	68.786	0	118.73	91203000	91	0	5436100	7713000	16690000	26440000	24392000	22075000	49
	0.923396	1.43067	38392001	Phosphatidylinositol 3-kinase tor1	Tb927.10.8420:mRNA-p1	Tb927.10.8420:mRNA-p1	Tb927.10.8420		Tb927.10.8420:mRNA-p1 | transcript=Tb927.10.8420:mRNA | gene=Tb927.10.8420 | organism=Trypanosoma_brucei_brucei_TREU927 | gene_product=Phosphatidylinositol 3-kinase tor1 | transcript_product=Phosphatidylinositol 3-kinase tor1 | location=Tb927_10_v5.1:20839	N/A	N/A	GO:0005524;GO:0016301;GO:0005515;GO:0106310;GO:0004674;GO:0106311;GO:0044877	ATP binding;kinase activity;protein binding;protein serine kinase activity;protein serine/threonine kinase activity;protein threonine kinase activity;protein-containing complex binding	N/A	N/A	GO:0031931;GO:0031932;GO:0005737;GO:0005634;GO:0030133	TORC1 complex;TORC2 complex;cytoplasm;nucleus;transport vesicle	GO:0016773;GO:0004674	phosphotransferase activity, alcohol group as acceptor;protein serine/threonine kinase activity	GO:0038202;GO:0035556;GO:0010507;GO:0016242;GO:1903432;GO:0008361	TORC1 signaling;intracellular signal transduction;negative regulation of autophagy;negative regulation of macroautophagy;regulation of TORC1 signaling;regulation of cell size	Tb927.10.8420	N/A	endoplasmic reticulum(25%), pellicular membrane(25%) GO:0030133 GO:0005737	endocytic, cytoplasm GO:0030133 GO:0005737	Color2 [A=255, R=169, G=169, B=169]	1	4		+	8	8	8	5.6	5.6	5.6	271.39	0	20.513	3508800	13	0	0	0	0	1888700	1950500	0	505
	1.09986	1.42343	3.27422	translation initiation factor eIF-2B subunit beta, putative	Tb927.8.4390:mRNA-p1	Tb927.8.4390:mRNA-p1	Tb927.8.4390		Tb927.8.4390:mRNA-p1 | transcript=Tb927.8.4390:mRNA | gene=Tb927.8.4390 | organism=Trypanosoma_brucei_brucei_TREU927 | gene_product=translation initiation factor eIF-2B subunit beta, putative | transcript_product=translation initiation factor eIF-2B subuni	N/A	N/A	N/A	N/A	GO:0044237	cellular metabolic process	GO:0005737;GO:0005851	cytoplasm;eukaryotic translation initiation factor 2B complex	GO:0005525;GO:0003743	GTP binding;translation initiation factor activity	GO:0006446;GO:0006413	regulation of translational initiation;translational initiation	Tb927.8.4390	N/A	cytoplasm GO:0005737	cytoplasm(patchy) GO:0005737	Color2 [A=255, R=169, G=169, B=169]	1	4		+	10	10	10	29.3	29.3	29.3	51.583	0	29.932	18049000	23	0	3080300	2266100	0	6581700	7976500	2947100	1558
	0.553063	1.41893	3.6941	translation initiation factor EIF-2b alpha subunit, putative	Tb927.6.1280:mRNA-p1	Tb927.6.1280:mRNA-p1	Tb927.6.1280		Tb927.6.1280:mRNA-p1 | transcript=Tb927.6.1280:mRNA | gene=Tb927.6.1280 | organism=Trypanosoma_brucei_brucei_TREU927 | gene_product=translation initiation factor EIF-2b alpha subunit, putative | transcript_product=translation initiation factor EIF-2b alpha	N/A	N/A	GO:0003743	translation initiation factor activity	GO:0044237	cellular metabolic process	GO:0005737;GO:0005851	cytoplasm;eukaryotic translation initiation factor 2B complex	N/A	N/A	GO:0006446;GO:0006413	regulation of translational initiation;translational initiation	Tb927.6.1280	N/A	cytoplasm(patchy) GO:0005737	cytoplasm GO:0005737	Color2 [A=255, R=169, G=169, B=169]	1	4		+	6	6	6	23.7	23.7	23.7	33.095	0	13.725	8265800	14	0	0	2165400	0	3450700	4548500	0	1259
	0.645059	1.41887	2.04568	hypothetical protein, conserved	Tb927.8.7480:mRNA-p1	Tb927.8.7480:mRNA-p1	Tb927.8.7480		Tb927.8.7480:mRNA-p1 | transcript=Tb927.8.7480:mRNA | gene=Tb927.8.7480 | organism=Trypanosoma_brucei_brucei_TREU927 | gene_product=hypothetical protein, conserved | transcript_product=hypothetical protein, conserved | location=Tb927_08_v5.1:2152612-215451	N/A	N/A	N/A	N/A	N/A	N/A	GO:0097014;GO:0005737;GO:0031981;GO:0005634	ciliary plasm;cytoplasm;nuclear lumen;nucleus	N/A	N/A	N/A	N/A	Tb927.8.7480	N/A	cytoplasm(points) GO:0005737 GO:0097014 GO:0031981	cytoplasm(reticulated, 50%), cytoplasm(50%), flagellar cytoplasm(50%), nuclear lumen(50%) GO:0005737 GO:0097014 GO:0031981	Color2 [A=255, R=169, G=169, B=169]	1	4		+	9	9	8	19.2	19.2	18.1	70.712	0	61.612	9210900	24	0	0	0	2894300	2002500	2042800	1875500	1630
	0.631471	1.4183	61629001	ribose 5-phosphate isomerase, putative	Tb927.11.8970:mRNA-p1	Tb927.11.8970:mRNA-p1	Tb927.11.8970		Tb927.11.8970:mRNA-p1 | transcript=Tb927.11.8970:mRNA | gene=Tb927.11.8970 | organism=Trypanosoma_brucei_brucei_TREU927 | gene_product=ribose 5-phosphate isomerase, putative | transcript_product=ribose 5-phosphate isomerase, putative | location=Tb927_11_v5	N/A	N/A	GO:0016853	isomerase activity	GO:0005975	carbohydrate metabolic process	GO:0097014;GO:0097542;GO:0005737;GO:0020015;GO:0005739	ciliary plasm;ciliary tip;cytoplasm;glycosome;mitochondrion	GO:0016853;GO:0004751	isomerase activity;ribose-5-phosphate isomerase activity	GO:0009052	pentose-phosphate shunt, non-oxidative branch	Tb927.11.8970	N/A	flagellar tip, flagellar cytoplasm, cytoplasm GO:0005739 GO:0097542 GO:0097014 GO:0005737	mitochondrion GO:0005739 GO:0097542 GO:0097014 GO:0005737	Color2 [A=255, R=169, G=169, B=169]	1	4		+	3	3	3	31	31	31	16.957	0	7.062	7307700	9	0	0	0	0	3054700	0	3108200	885
	0.885262	1.41467	3.17617	ATP-dependent RNA helicase DBP2A, putative	Tb927.10.6630:mRNA-p1	Tb927.10.6630:mRNA-p1	Tb927.10.6630		Tb927.10.6630:mRNA-p1 | transcript=Tb927.10.6630:mRNA | gene=Tb927.10.6630 | organism=Trypanosoma_brucei_brucei_TREU927 | gene_product=ATP-dependent RNA helicase DBP2A, putative | transcript_product=ATP-dependent RNA helicase DBP2A, putative | location=Tb9	N/A	N/A	GO:0005524;GO:0004386;GO:0003676	ATP binding;helicase activity;nucleic acid binding	N/A	N/A	GO:0005737;GO:0005829;GO:0005730;GO:0005634;GO:1990904	cytoplasm;cytosol;nucleolus;nucleus;ribonucleoprotein complex	GO:0005524;GO:0003723;GO:0003724;GO:0004386	ATP binding;RNA binding;RNA helicase activity;helicase activity	GO:0006139	nucleobase-containing compound metabolic process	Tb927.10.6630	N/A	nucleolus(<10%) GO:0005730	nucleolus, nucleoplasm(weak) GO:0005730	Color2 [A=255, R=169, G=169, B=169]	1	4		+	11	11	11	26.2	26.2	26.2	64.082	0	22.771	9057200	22	0	0	0	2420900	2776600	3173200	1739400	465
	0.509386	1.40963	1.74282	Rab-GTPase-TBC domain containing protein, putative	Tb927.2.4560:mRNA-p1	Tb927.2.4560:mRNA-p1	Tb927.2.4560		Tb927.2.4560:mRNA-p1 | transcript=Tb927.2.4560:mRNA | gene=Tb927.2.4560 | organism=Trypanosoma_brucei_brucei_TREU927 | gene_product=Rab-GTPase-TBC domain containing protein, putative | transcript_product=Rab-GTPase-TBC domain containing protein, putative |	N/A	N/A	N/A	N/A	N/A	N/A	GO:0005794	Golgi apparatus	GO:0005096	GTPase activator activity	GO:0090630;GO:0006886	activation of GTPase activity;intracellular protein transport	Tb927.2.4560	N/A	golgi apparatus GO:0005794		Color2 [A=255, R=169, G=169, B=169]	1	4		+	9	9	9	21	21	21	61.812	0	28.371	19234000	31	0	4610200	0	3656300	5534100	4978900	3894000	939
	0.936714	1.3956	3.18067	atp-binding cassette sub-family e member 1	Tb927.10.1630:mRNA-p1	Tb927.10.1630:mRNA-p1	Tb927.10.1630		Tb927.10.1630:mRNA-p1 | transcript=Tb927.10.1630:mRNA | gene=Tb927.10.1630 | organism=Trypanosoma_brucei_brucei_TREU927 | gene_product=atp-binding cassette sub-family e member 1 | transcript_product=atp-binding cassette sub-family e member 1 | location=Tb9	N/A	N/A	GO:0005524;GO:0016887	ATP binding;ATP hydrolysis activity	N/A	N/A	GO:0097014;GO:0005737	ciliary plasm;cytoplasm	GO:0005524;GO:0005506;GO:0004540;GO:0043024	ATP binding;iron ion binding;ribonuclease activity;ribosomal small subunit binding	GO:0000291;GO:0000054;GO:0006413;GO:0006415	nuclear-transcribed mRNA catabolic process, exonucleolytic;ribosomal subunit export from nucleus;translational initiation;translational termination	Tb927.10.1630	N/A	cytoplasm(75%) GO:0005737 GO:0097014	cytoplasm, flagellar cytoplasm GO:0005737 GO:0097014	Color2 [A=255, R=169, G=169, B=169]	1	4		+	5	5	5	12	12	12	71.078	0	14.999	9051000	13	0	0	0	2197400	2504300	1811900	2673000	360
	0.720206	1.39387	2.13692	hypothetical protein, conserved	Tb927.11.6430:mRNA-p1	Tb927.11.6430:mRNA-p1	Tb927.11.6430		Tb927.11.6430:mRNA-p1 | transcript=Tb927.11.6430:mRNA | gene=Tb927.11.6430 | organism=Trypanosoma_brucei_brucei_TREU927 | gene_product=hypothetical protein, conserved | transcript_product=hypothetical protein, conserved | location=Tb927_11_v5.1:1813353-181	N/A	N/A	N/A	N/A	N/A	N/A	GO:0005737	cytoplasm	GO:0003729	mRNA binding	GO:0010608	posttranscriptional regulation of gene expression	Tb927.11.6430	N/A	cytoplasm(50%), cytoplasm(reticulated, 50%) GO:0005737	cytoplasm GO:0005737	Color2 [A=255, R=169, G=169, B=169]	1	4		+	13	13	13	17.4	17.4	17.4	134.73	0	46.64	26164000	41	0	3667900	0	6052800	7944600	7013000	5814800	833
	1.26825	1.3615	3.213e+07	ATP-dependent protease ATPase subunit HslU1	Tb927.5.1520:mRNA-p1	Tb927.5.1520:mRNA-p1	Tb927.5.1520		Tb927.5.1520:mRNA-p1 | transcript=Tb927.5.1520:mRNA | gene=Tb927.5.1520 | organism=Trypanosoma_brucei_brucei_TREU927 | gene_product=ATP-dependent protease ATPase subunit HslU1 | transcript_product=ATP-dependent protease ATPase subunit HslU1 | location=Tb92	GO:0009376;GO:0020023	HslUV protease complex;kinetoplast	GO:0005524;GO:0016887;GO:0008233	ATP binding;ATP hydrolysis activity;peptidase activity	N/A	N/A	GO:0009376;GO:0005737;GO:0042645;GO:0005739	HslUV protease complex;cytoplasm;mitochondrial nucleoid;mitochondrion	N/A	N/A	GO:0006264;GO:0070581	mitochondrial DNA replication;rolling circle DNA replication	Tb927.5.1520	N/A		cytoplasm(points), cytoplasm(weak) GO:0005737	Color2 [A=255, R=169, G=169, B=169]	1	4		+	5	5	5	18.5	18.5	18.5	52.53	0	12.297	3633600	12	0	0	0	0	1754600	1458400	0	1179
	0.795509	1.34597	2.32084	PSP1 C-terminal conserved region, putative	Tb927.10.9910:mRNA-p1	Tb927.10.9910:mRNA-p1	Tb927.10.9910		Tb927.10.9910:mRNA-p1 | transcript=Tb927.10.9910:mRNA | gene=Tb927.10.9910 | organism=Trypanosoma_brucei_brucei_TREU927 | gene_product=PSP1 C-terminal conserved region, putative | transcript_product=PSP1 C-terminal conserved region, putative | location=Tb9	N/A	N/A	N/A	N/A	N/A	N/A	GO:0005737	cytoplasm	GO:0003729	mRNA binding	N/A	N/A	Tb927.10.9910	N/A	cytoplasm(points, 75%), cytoplasm GO:0005737	cytoplasm(points) GO:0005737	Color2 [A=255, R=169, G=169, B=169]	1	4		+	6	6	6	22	22	22	48.986	0	44.452	8966800	19	0	1760100	0	1662800	2155400	3491500	2297100	535
	1.7292	1.3266	2.56245	cysteine peptidase, Clan CA, family C1, Cathepsin L-like;cysteine peptidase, Clan CA, family C1, Cathepsin L-like;cysteine peptidase, Clan CA, family C1, Cathepsin L-like;cysteine peptidase, Clan CA, family C1, Cathepsin L-like;cysteine peptidase, Clan CA, family C1, Cathepsin L-like;cysteine peptidase, Clan CA, family C1, Cathepsin L-like;cysteine peptidase, Clan CA, family C1, Cathepsin L-like;…	Tb927.6.990:mRNA-p1;Tb927.6.1060:mRNA-p1;Tb927.6.1050:mRNA-p1;Tb927.6.1000:mRNA-p1;Tb927.6.980:mRNA-p1;Tb927.6.970:mRNA-p1;Tb927.6.960:mRNA-p1;Tb927.6.1020:mRNA-p1;Tb927.6.1010:mRNA-p1	Tb927.6.990:mRNA-p1;Tb927.6.1060:mRNA-p1;Tb927.6.1050:mRNA-p1;Tb927.6.1000:mRNA-p1;Tb927.6.980:mRNA-p1;Tb927.6.970:mRNA-p1;Tb927.6.960:mRNA-p1;Tb927.6.1020:mRNA-p1;Tb927.6.1010:mRNA-p1	Tb927.6.990;Tb927.6.1060;Tb927.6.1050;Tb927.6.1000;Tb927.6.980;Tb927.6.970;Tb927.6.960;Tb927.6.1020;Tb927.6.1010		Tb927.6.990:mRNA-p1 | transcript=Tb927.6.990:mRNA | gene=Tb927.6.990 | organism=Trypanosoma_brucei_brucei_TREU927 | gene_product=cysteine peptidase, Clan CA, family C1, Cathepsin L-like | transcript_product=cysteine peptidase, Clan CA, family C1, Cathepsin	N/A;N/A;N/A;N/A;N/A;N/A;N/A;N/A;N/A	N/A;N/A;N/A;N/A;N/A;N/A;N/A;N/A;N/A	GO:0004197;GO:0008234;GO:0004197;GO:0008234;GO:0004197;GO:0008234;GO:0004197;GO:0008234;GO:0004197;GO:0008234;GO:0004197;GO:0008234;GO:0004197;GO:0008234;GO:0004197;GO:0008234;GO:0004197;GO:0008234	cysteine-type endopeptidase activity;cysteine-type peptidase activity;cysteine-type endopeptidase activity;cysteine-type peptidase activity;cysteine-type endopeptidase activity;cysteine-type peptidase activity;cysteine-type endopeptidase activity;cysteine-type peptidase activity;cysteine-type endopeptidase activity;cysteine-type peptidase activity;cysteine-type endopeptidase activity;cysteine-typ…	GO:0006508;GO:0006508;GO:0006508;GO:0006508;GO:0006508;GO:0006508;GO:0006508;GO:0006508;GO:0006508	proteolysis;proteolysis;proteolysis;proteolysis;proteolysis;proteolysis;proteolysis;proteolysis;proteolysis	GO:0005615;GO:0005764;GO:0030133;GO:0005615;GO:0005764;GO:0030133;GO:0005615;GO:0005764;GO:0005615;GO:0005764;GO:0005615;GO:0005764;GO:0005615;GO:0005764;GO:0005615;GO:0005764;GO:0005615;GO:0005764;GO:0005615;GO:0005764	extracellular space;lysosome;transport vesicle;extracellular space;lysosome;transport vesicle;extracellular space;lysosome;extracellular space;lysosome;extracellular space;lysosome;extracellular space;lysosome;extracellular space;lysosome;extracellular space;lysosome;extracellular space;lysosome	GO:0004197;GO:0004197;GO:0004197;GO:0004197;GO:0004197;GO:0004197;GO:0004197;GO:0004197;GO:0004197	cysteine-type endopeptidase activity;cysteine-type endopeptidase activity;cysteine-type endopeptidase activity;cysteine-type endopeptidase activity;cysteine-type endopeptidase activity;cysteine-type endopeptidase activity;cysteine-type endopeptidase activity;cysteine-type endopeptidase activity;cysteine-type endopeptidase activity	GO:0051603;GO:0042493;GO:0010608;GO:0051603;GO:0042493;GO:0051603;GO:0042493;GO:0051603;GO:0042493;GO:0051603;GO:0042493;GO:0010608;GO:0051603;GO:0042493;GO:0010608;GO:0051603;GO:0042493;GO:0010608;GO:0051603;GO:0042493;GO:0051603;GO:0042493	proteolysis involved in cellular protein catabolic process;response to drug;posttranscriptional regulation of gene expression;proteolysis involved in cellular protein catabolic process;response to drug;proteolysis involved in cellular protein catabolic process;response to drug;proteolysis involved in cellular protein catabolic process;response to drug;proteolysis involved in cellular protein cata…	Tb927.6.1000;Tb927.6.1010;Tb927.6.1020;Tb927.6.1050;Tb927.6.1060;Tb927.6.960;Tb927.6.970;Tb927.6.980;Tb927.6.990	N/A;N/A;N/A;N/A;N/A;N/A;N/A;N/A;N/A	endocytic GO:0030133;cytoplasm(weak, reticulated), endocytic(50%) GO:0030133	endocytic, cytoplasm(weak) GO:0030133	Color2 [A=255, R=169, G=169, B=169]	1	4		+	3	3	1	8.2	8.2	3.3	48.324	0	11.625	28478000	19	1	4136600	2800300	2844500	9754200	9957900	5352200	1253
	1.55602	1.3138	4.91353	zinc finger protein family member, putative	Tb927.10.12330:mRNA-p1	Tb927.10.12330:mRNA-p1	Tb927.10.12330		Tb927.10.12330:mRNA-p1 | transcript=Tb927.10.12330:mRNA | gene=Tb927.10.12330 | organism=Trypanosoma_brucei_brucei_TREU927 | gene_product=zinc finger protein family member, putative | transcript_product=zinc finger protein family member, putative | locatio	N/A	N/A	GO:0046872	metal ion binding	N/A	N/A	GO:0005737	cytoplasm	GO:0003723	RNA binding	GO:0010608	posttranscriptional regulation of gene expression	Tb927.10.12330	N/A		cytoplasm(50%, patchy), cytoplasm(50%, points) GO:0005737	Color2 [A=255, R=169, G=169, B=169]	1	4		+	3	3	3	17.8	17.8	17.8	22.365	0	21.486	9733300	11	0	0	0	1853800	3574100	3075600	2459000	277
	0.991464	1.3007	33928001	MRB1-associated protein	Tb927.11.6320:mRNA-p1	Tb927.11.6320:mRNA-p1	Tb927.11.6320		Tb927.11.6320:mRNA-p1 | transcript=Tb927.11.6320:mRNA | gene=Tb927.11.6320 | organism=Trypanosoma_brucei_brucei_TREU927 | gene_product=MRB1-associated protein | transcript_product=MRB1-associated protein | location=Tb927_11_v5.1:1776789-1778207(-) | protei	N/A	N/A	GO:0046872	metal ion binding	N/A	N/A	N/A	N/A	N/A	N/A	N/A	N/A	Tb927.11.6320	N/A			Color2 [A=255, R=169, G=169, B=169]	1	4		+	4	4	4	16.7	16.7	16.7	53.267	0	20.544	4280600	8	0	0	0	0	1648300	0	1744500	830
	0.934042	1.2999	2.97191	Uncharacterised conserved protein, putative	Tb927.9.10140:mRNA-p1	Tb927.9.10140:mRNA-p1	Tb927.9.10140		Tb927.9.10140:mRNA-p1 | transcript=Tb927.9.10140:mRNA | gene=Tb927.9.10140 | organism=Trypanosoma_brucei_brucei_TREU927 | gene_product=Uncharacterised conserved protein, putative | transcript_product=Uncharacterised conserved protein, putative | location=T	N/A	N/A	N/A	N/A	N/A	N/A	GO:0005737;GO:0036020;GO:0016021;GO:0030133	cytoplasm;endolysosome membrane;integral component of membrane;transport vesicle	N/A	N/A	GO:0016197;GO:0008333;GO:1901096	endosomal transport;endosome to lysosome transport;regulation of autophagosome maturation	Tb927.9.10140	N/A	endocytic, cytoplasm GO:0005737 GO:0030133	cytoplasm(reticulated) GO:0005737 GO:0030133	Color2 [A=255, R=169, G=169, B=169]	1	4		+	7	7	7	12.2	12.2	12.2	91.822	0	26.913	5972500	17	0	0	0	1591500	2371300	2358500	0	1652
	1.30975	1.2923	3.6564e+07		Tb927.5.3250.1:mRNA-p1	Tb927.5.3250.1:mRNA-p1	Tb927.5.3250.1		Tb927.5.3250.1:mRNA-p1 | transcript=Tb927.5.3250.1:mRNA | gene=Tb927.5.3250 | organism=Trypanosoma_brucei_brucei_TREU927 | gene_product=hypothetical protein, conserved | transcript_product=hypothetical protein, conserved | location=Tb927_05_v5.1:1069604-10																	Color2 [A=255, R=169, G=169, B=169]	1	4			8	8	8	7.9	7.9	7.9	172.16	0	34.653	3756200	21	NaN	0	0	0	1115100	1139200	1402100	1219
	1.64348	1.29227	2.3798	translation initiation factor eIF2B delta subunit, putative	Tb927.11.1820:mRNA-p1	Tb927.11.1820:mRNA-p1	Tb927.11.1820		Tb927.11.1820:mRNA-p1 | transcript=Tb927.11.1820:mRNA | gene=Tb927.11.1820 | organism=Trypanosoma_brucei_brucei_TREU927 | gene_product=translation initiation factor eIF2B delta subunit, putative | transcript_product=translation initiation factor eIF2B delt	N/A	N/A	N/A	N/A	GO:0044237	cellular metabolic process	GO:0005737;GO:0005851	cytoplasm;eukaryotic translation initiation factor 2B complex	GO:0005525;GO:0003743	GTP binding;translation initiation factor activity	GO:0006417;GO:0006413	regulation of translation;translational initiation	Tb927.11.1820	N/A	cytoplasm(patchy) GO:0005737	cytoplasm GO:0005737	Color2 [A=255, R=169, G=169, B=169]	1	4		+	18	18	2	39.2	39.2	5.7	68.582	0	105.72	49108000	64	0	6307900	3841800	7958100	16093000	15989000	11011000	701
	1.39018	1.29203	4.69984	eukaryotic translation initiation factor 2 subunit alpha	Tb927.3.2900:mRNA-p1	Tb927.3.2900:mRNA-p1	Tb927.3.2900		Tb927.3.2900:mRNA-p1 | transcript=Tb927.3.2900:mRNA | gene=Tb927.3.2900 | organism=Trypanosoma_brucei_brucei_TREU927 | gene_product=eukaryotic translation initiation factor 2 subunit alpha | transcript_product=eukaryotic translation initiation factor 2 sub	N/A	N/A	GO:0003723;GO:0003676;GO:0003743	RNA binding;nucleic acid binding;translation initiation factor activity	N/A	N/A	GO:0097014;GO:0005737;GO:0010494;GO:0033290;GO:0005850;GO:0005851;GO:0043614;GO:0005730	ciliary plasm;cytoplasm;cytoplasmic stress granule;eukaryotic 48S preinitiation complex;eukaryotic translation initiation factor 2 complex;eukaryotic translation initiation factor 2B complex;multi-eIF complex;nucleolus	GO:0003723;GO:0043022;GO:0003743	RNA binding;ribosome binding;translation initiation factor activity	GO:0009267;GO:0010608;GO:0006413	cellular response to starvation;posttranscriptional regulation of gene expression;translational initiation	Tb927.3.2900	N/A	cytoplasm, flagellar cytoplasm GO:0005737 GO:0005730 GO:0097014	cytoplasm(75%, patchy, reticulated), nucleolus(75%) GO:0005737 GO:0005730 GO:0097014	Color2 [A=255, R=169, G=169, B=169]	1	4		+	3	3	3	15.8	15.8	15.8	46.824	0	7.0753	7171800	11	0	0	0	1342300	2082300	1799900	2426400	1011
	1.11856	1.28883	3.51636	antigenic protein, conserved;antigenic protein, putative;antigenic protein, putative	Tb11.v5.0881.1-p1;Tb11.v5.0410.1-p1;Tb927.4.2070:mRNA-p1	Tb11.v5.0881.1-p1;Tb11.v5.0410.1-p1;Tb927.4.2070:mRNA-p1	Tb11.v5.0881;Tb11.v5.0410;Tb927.4.2070		Tb11.v5.0881.1-p1 | transcript=Tb11.v5.0881.1 | gene=Tb11.v5.0881 | organism=Trypanosoma_brucei_brucei_TREU927 | gene_product=antigenic protein, putative | transcript_product=antigenic protein, putative | location=Tb927_11_bin_v5.1:4602618-4604465(+) | pro	N/A;N/A;N/A	N/A;N/A;N/A	N/A;N/A;N/A	N/A;N/A;N/A	N/A;N/A;N/A	N/A;N/A;N/A	N/A;N/A;GO:0030863;GO:0005737	N/A;N/A;cortical cytoskeleton;cytoplasm	N/A;N/A;N/A	N/A;N/A;N/A	N/A;N/A;N/A	N/A;N/A;N/A	Tb11.v5.0410;Tb11.v5.0881;Tb927.4.2070	N/A;N/A;N/A		cytoplasm(points), cortical cytoskeleton(50%) GO:0005737 GO:0030863	Color2 [A=255, R=169, G=169, B=169]	1	4		+	5	5	5	69.3	69.3	69.3	71.56	0	41.757	9616100	15	0	0	0	1821600	2061100	2247700	2096600	162
	0.772293	1.28037	4.6882e+07	cyclophilin type peptidyl-prolyl cis-trans isomerase, putative	Tb927.9.3440:mRNA-p1	Tb927.9.3440:mRNA-p1	Tb927.9.3440		Tb927.9.3440:mRNA-p1 | transcript=Tb927.9.3440:mRNA | gene=Tb927.9.3440 | organism=Trypanosoma_brucei_brucei_TREU927 | gene_product=cyclophilin type peptidyl-prolyl cis-trans isomerase, putative | transcript_product=cyclophilin type peptidyl-prolyl cis-tra	N/A	N/A	GO:0003755	peptidyl-prolyl cis-trans isomerase activity	GO:0000413	protein peptidyl-prolyl isomerization	GO:0005930;GO:0005737	axoneme;cytoplasm	GO:0003755	peptidyl-prolyl cis-trans isomerase activity	GO:0006457;GO:0000413	protein folding;protein peptidyl-prolyl isomerization	Tb927.9.3440	N/A	axoneme GO:0005930	axoneme, cytoplasm(weak) GO:0005930	Color2 [A=255, R=169, G=169, B=169]	1	4		+	3	3	3	12.9	12.9	12.9	35.78	0	17.278	3718900	7	0	0	0	0	1484000	0	3204200	1745
	1.11046	1.27787	2.1222	ATP-dependent DEAD/H RNA helicase, putative	Tb927.9.12510:mRNA-p1	Tb927.9.12510:mRNA-p1	Tb927.9.12510		Tb927.9.12510:mRNA-p1 | transcript=Tb927.9.12510:mRNA | gene=Tb927.9.12510 | organism=Trypanosoma_brucei_brucei_TREU927 | gene_product=ATP-dependent DEAD/H RNA helicase, putative | transcript_product=ATP-dependent DEAD/H RNA helicase, putative | location=T	N/A	N/A	GO:0005524;GO:0004386;GO:0003676	ATP binding;helicase activity;nucleic acid binding	N/A	N/A	GO:0043186;GO:0005634	P granule;nucleus	GO:0005524;GO:0003723;GO:0003724;GO:0004386;GO:0003729	ATP binding;RNA binding;RNA helicase activity;helicase activity;mRNA binding	GO:0006139	nucleobase-containing compound metabolic process	Tb927.9.12510	N/A			Color2 [A=255, R=169, G=169, B=169]	1	4		+	19	18	18	30.6	29.4	29.4	82.74	0	123.84	72886000	83	0	4618300	6732500	15944000	21539000	19880000	16506000	1691
	1.03865	1.27677	3.87138	kinetoplastid kinetochore protein 10	Tb927.11.12410:mRNA-p1	Tb927.11.12410:mRNA-p1	Tb927.11.12410		Tb927.11.12410:mRNA-p1 | transcript=Tb927.11.12410:mRNA | gene=Tb927.11.12410 | organism=Trypanosoma_brucei_brucei_TREU927 | gene_product=kinetoplastid kinetochore protein 10 | transcript_product=kinetoplastid kinetochore protein 10 | location=Tb927_11_v5.	N/A	N/A	GO:0005524;GO:0004672	ATP binding;protein kinase activity	GO:0006468	protein phosphorylation	GO:0051286;GO:0005737;GO:0120118;GO:0000776;GO:0005634	cell tip;cytoplasm;flagella connector;kinetochore;nucleus	GO:0005524;GO:0005515;GO:0004672;GO:0004674	ATP binding;protein binding;protein kinase activity;protein serine/threonine kinase activity	GO:0008283;GO:0007059;GO:0000278;GO:0006468	cell population proliferation;chromosome segregation;mitotic cell cycle;protein phosphorylation	Tb927.11.12410	N/A	kinetochore, cytoplasm GO:0005634 GO:0005737 GO:0120118 GO:0051286 GO:0000776	nucleus(points, cell cycle dependent), cytoplasm(cell cycle dependent), flagella connector(cell cycle dependent), cell tip(cell cycle dependent) GO:0005634 GO:0005737 GO:0120118 GO:0051286 GO:0000776	Color2 [A=255, R=169, G=169, B=169]	1	4		+	6	6	2	15.1	15.1	6	53.169	0	19.812	8161400	16	0	0	0	1855900	2458600	2693200	2033100	591
	0.450394	1.27117	3.35312	Mo25-like, putative	Tb927.6.2440:mRNA-p1	Tb927.6.2440:mRNA-p1	Tb927.6.2440		Tb927.6.2440:mRNA-p1 | transcript=Tb927.6.2440:mRNA | gene=Tb927.6.2440 | organism=Trypanosoma_brucei_brucei_TREU927 | gene_product=Mo25-like, putative | transcript_product=Mo25-like, putative | location=Tb927_06_v5.1:746541-747707(+) | protein_length=388	N/A	N/A	N/A	N/A	N/A	N/A	GO:0097014;GO:0020016;GO:0005737	ciliary plasm;ciliary pocket;cytoplasm	GO:0043539	protein serine/threonine kinase activator activity	GO:0035556	intracellular signal transduction	Tb927.6.2440	N/A	flagellar pocket, cytoplasm(patchy) GO:0005737 GO:0097014 GO:0020016	cytoplasm(50%), flagellar cytoplasm(50%), cytoplasm(50%, weak, reticulated) GO:0005737 GO:0097014 GO:0020016	Color2 [A=255, R=169, G=169, B=169]	1	4		+	6	6	6	22.7	22.7	22.7	42.805	0	23.34	4438800	12	0	1341200	0	0	2115300	2381900	0	1285
	0.791423	1.26447	3.36995	metallo-peptidase, Clan MG, Family M24	Tb927.10.14790:mRNA-p1	Tb927.10.14790:mRNA-p1	Tb927.10.14790		Tb927.10.14790:mRNA-p1 | transcript=Tb927.10.14790:mRNA | gene=Tb927.10.14790 | organism=Trypanosoma_brucei_brucei_TREU927 | gene_product=metallo-peptidase, Clan MG, Family M24 | transcript_product=metallo-peptidase, Clan MG, Family M24 | location=Tb927_10	N/A	N/A	GO:0004177	aminopeptidase activity	N/A	N/A	GO:0005737	cytoplasm	N/A	N/A	N/A	N/A	Tb927.10.14790	N/A	cytoplasm(patchy, 75%) GO:0005737	cytoplasm GO:0005737	Color2 [A=255, R=169, G=169, B=169]	1	4		+	7	7	7	19.9	19.9	19.9	42.69	0	16.152	10619000	19	0	0	0	2407100	2510300	1944400	3657100	331
	0.548548	1.24527	3.7425e+07	KREPA2	Tb927.10.8210:mRNA-p1	Tb927.10.8210:mRNA-p1	Tb927.10.8210		Tb927.10.8210:mRNA-p1 | transcript=Tb927.10.8210:mRNA | gene=Tb927.10.8210 | organism=Trypanosoma_brucei_brucei_TREU927 | gene_product=KREPA2 | transcript_product=KREPA2 | location=Tb927_10_v5.1:2039516-2041279(-) | protein_length=587 | sequence_SO=chromos	N/A	N/A	N/A	N/A	N/A	N/A	GO:0045293;GO:0031019;GO:0005739	mRNA editing complex;mitochondrial mRNA editing complex;mitochondrion	N/A	N/A	GO:0016556	mRNA modification	Tb927.10.8210	N/A			Color2 [A=255, R=169, G=169, B=169]	1	4		+	2	2	2	7.3	7.3	7.3	62.912	0	10.19	4437900	9	0	0	0	0	1845400	0	1897100	501
	1.39441	1.23417	4.00678	eukaryotic translation initiation factor 3 subunit l	Tb927.10.4640:mRNA-p1	Tb927.10.4640:mRNA-p1	Tb927.10.4640		Tb927.10.4640:mRNA-p1 | transcript=Tb927.10.4640:mRNA | gene=Tb927.10.4640 | organism=Trypanosoma_brucei_brucei_TREU927 | gene_product=eukaryotic translation initiation factor 3 subunit l | transcript_product=eukaryotic translation initiation factor 3 subu	GO:0005737;GO:0016282;GO:0033290;GO:0005852	cytoplasm;eukaryotic 43S preinitiation complex;eukaryotic 48S preinitiation complex;eukaryotic translation initiation factor 3 complex	GO:0003743	translation initiation factor activity	GO:0001732	formation of cytoplasmic translation initiation complex	GO:0005737;GO:0005852	cytoplasm;eukaryotic translation initiation factor 3 complex	GO:0003729;GO:0003743	mRNA binding;translation initiation factor activity	GO:0006413	translational initiation	Tb927.10.4640	N/A			Color2 [A=255, R=169, G=169, B=169]	1	4		+	5	5	5	18.2	18.2	18.2	55.649	0	16.275	3389800	12	0	0	0	781950	1012000	1106500	1014600	427
	0.718616	1.2138	3.96981	aldehyde dehydrogenase, putative	Tb927.10.6190:mRNA-p1	Tb927.10.6190:mRNA-p1	Tb927.10.6190		Tb927.10.6190:mRNA-p1 | transcript=Tb927.10.6190:mRNA | gene=Tb927.10.6190 | organism=Trypanosoma_brucei_brucei_TREU927 | gene_product=aldehyde dehydrogenase, putative | transcript_product=aldehyde dehydrogenase, putative | location=Tb927_10_v5.1:1569937-1	N/A	N/A	GO:0016491;GO:0016620	oxidoreductase activity;oxidoreductase activity, acting on the aldehyde or oxo group of donors, NAD or NADP as acceptor	GO:0055114	obsolete oxidation-reduction process	GO:0020023;GO:0030133	kinetoplast;transport vesicle	GO:0004362	glutathione-disulfide reductase (NADPH) activity	GO:0009450	gamma-aminobutyric acid catabolic process	Tb927.10.6190	N/A	mitochondrion(weak), kinetoplast(region, strong) GO:0030133 GO:0020023	endocytic, cytoplasm(weak) GO:0030133 GO:0020023	Color2 [A=255, R=169, G=169, B=169]	1	4		+	4	4	4	13.9	13.9	13.9	54.033	0	11.378	4228700	11	0	0	0	769150	2137600	0	915780	458
	1.56085	1.2075	29961001	hypothetical protein, conserved;guide RNA associated protein, GAP2	Tb927.7.2570:mRNA-p1;Tb11.v5.0611.1-p1	Tb927.7.2570:mRNA-p1;Tb11.v5.0611.1-p1	Tb927.7.2570;Tb11.v5.0611		Tb927.7.2570:mRNA-p1 | transcript=Tb927.7.2570:mRNA | gene=Tb927.7.2570 | organism=Trypanosoma_brucei_brucei_TREU927 | gene_product=guide RNA associated protein, GAP2 | transcript_product=guide RNA associated protein, GAP2 | location=Tb927_07_v5.1:659885-6	N/A;N/A	N/A;N/A	N/A;N/A	N/A;N/A	N/A;N/A	N/A;N/A	GO:0020023;GO:0005739;GO:0140525;GO:0020023;GO:0031019;GO:0005739	kinetoplast;mitochondrion;antipodal site;kinetoplast;mitochondrial mRNA editing complex;mitochondrion	GO:0003729;GO:0003729	mRNA binding;mRNA binding	GO:0000963;GO:0000963	mitochondrial RNA processing;mitochondrial RNA processing	Tb11.v5.0611;Tb927.7.2570	N/A;N/A	antipodal sites, mitochondrion(weak) GO:0140525	cytoplasm(weak, reticulated) GO:0140525	Color2 [A=255, R=169, G=169, B=169]	1	4		+	3	3	3	10.4	10.4	10.4	52.545	0	6.3625	4497500	7	0	0	0	0	1537100	1459000	0	135
	0.83994	1.19423	1.83373	40S ribosomal protein S12, putative	Tb927.10.8430:mRNA-p1	Tb927.10.8430:mRNA-p1	Tb927.10.8430		Tb927.10.8430:mRNA-p1 | transcript=Tb927.10.8430:mRNA | gene=Tb927.10.8430 | organism=Trypanosoma_brucei_brucei_TREU927 | gene_product=40S ribosomal protein S12, putative | transcript_product=40S ribosomal protein S12, putative | location=Tb927_10_v5.1:209	GO:0005840	ribosome	GO:0003735	structural constituent of ribosome	GO:0006412	translation	GO:0097014;GO:0005737;GO:0022627;GO:0005622;GO:0005730;GO:0005654;GO:0005840	ciliary plasm;cytoplasm;cytosolic small ribosomal subunit;intracellular anatomical structure;nucleolus;nucleoplasm;ribosome	GO:0003735	structural constituent of ribosome	GO:0006412	translation	Tb927.10.8430	N/A	nucleoplasm(strong), cytoplasm, flagellar cytoplasm GO:0005737 GO:0005730 GO:0005654 GO:0097014	cytoplasm(patchy), nucleolus GO:0005737 GO:0005730 GO:0005654 GO:0097014	Color2 [A=255, R=169, G=169, B=169]	1	4		+	6	6	6	65.5	65.5	65.5	16.061	0	75.12	138340000	44	0	8219700	8842400	33327000	33710000	29802000	28888000	506
	1.5677	1.18013	2.3044	telomerase-associated protein, putative	Tb927.7.830:mRNA-p1	Tb927.7.830:mRNA-p1	Tb927.7.830		Tb927.7.830:mRNA-p1 | transcript=Tb927.7.830:mRNA | gene=Tb927.7.830 | organism=Trypanosoma_brucei_brucei_TREU927 | gene_product=telomerase-associated protein, putative | transcript_product=telomerase-associated protein, putative | location=Tb927_07_v5.1:1	N/A	N/A	GO:0003723;GO:0005515	RNA binding;protein binding	N/A	N/A	GO:0005737	cytoplasm	N/A	N/A	N/A	N/A	Tb927.7.830	N/A	cytoplasm(points) GO:0005737		Color2 [A=255, R=169, G=169, B=169]	1	4		+	99	99	99	46.2	46.2	46.2	308.53	0	323.31	938130000	483	0	151440000	91785000	125860000	244550000	395529984	210440000	1491
	0.622386	1.17053	1.87961	Lsm12 protein, putative	Tb927.9.9060:mRNA-p1	Tb927.9.9060:mRNA-p1	Tb927.9.9060		Tb927.9.9060:mRNA-p1 | transcript=Tb927.9.9060:mRNA | gene=Tb927.9.9060 | organism=Trypanosoma_brucei_brucei_TREU927 | gene_product=Lsm12 protein, putative | transcript_product=Lsm12 protein, putative | location=Tb927_09_v5.1:1448681-1449253(-) | protein_l	N/A	N/A	N/A	N/A	N/A	N/A	GO:0005737;GO:0010494	cytoplasm;cytoplasmic stress granule	N/A	N/A	GO:0048255;GO:0010608	mRNA stabilization;posttranscriptional regulation of gene expression	Tb927.9.9060	N/A	cytoplasm(points, strong), cytoplasm GO:0005737	cytoplasm(points, 25%), cytoplasm(weak, 75%), flagellar cytoplasm(weak, 75%), nuclear lumen(weak, 75%) GO:0005737	Color2 [A=255, R=169, G=169, B=169]	1	4		+	6	6	6	38.4	38.4	38.4	21.06	0	29.508	35855000	30	0	5310600	0	8348400	8727800	7362200	9583600	1815
	1.06166	1.15523	2.02755	nuclear RNA binding domain 1;nuclear RNA binding domain 2	Tb927.11.14020:mRNA-p1;Tb927.11.14000:mRNA-p1	Tb927.11.14020:mRNA-p1;Tb927.11.14000:mRNA-p1	Tb927.11.14020;Tb927.11.14000		Tb927.11.14020:mRNA-p1 | transcript=Tb927.11.14020:mRNA | gene=Tb927.11.14020 | organism=Trypanosoma_brucei_brucei_TREU927 | gene_product=nuclear RNA binding domain 2 | transcript_product=nuclear RNA binding domain 2 | location=Tb927_11_v5.1:3711538-371237	N/A;N/A	N/A;N/A	GO:0003676;GO:0003676	nucleic acid binding;nucleic acid binding	N/A;N/A	N/A;N/A	GO:0005737;GO:0005634;GO:1990904;GO:0030133;GO:0005737;GO:0005634;GO:1990904	cytoplasm;nucleus;ribonucleoprotein complex;transport vesicle;cytoplasm;nucleus;ribonucleoprotein complex	GO:0003723;GO:0003729;GO:0005515;GO:0003723;GO:0003729;GO:0005515	RNA binding;mRNA binding;protein binding;RNA binding;mRNA binding;protein binding	GO:0006396;GO:0006396	RNA processing;RNA processing	Tb927.11.14000;Tb927.11.14020	N/A;N/A	endocytic, cytoplasm GO:0030133 GO:0005737;cytoplasm(patchy) GO:0005737	cytoplasm(patchy, <10%), cytoplasm(weak, patchy) GO:0030133 GO:0005737;cytoplasm(patchy) GO:0005737	Color2 [A=255, R=169, G=169, B=169]	1	4		+	12	12	12	42.3	42.3	42.3	30.274	0	89.774	209570000	59	0	16666000	19001000	46872000	63910000	62170000	41272000	629
	0.655463	1.1522	1.97369	PAB1-binding protein , putative	Tb927.8.4540:mRNA-p1	Tb927.8.4540:mRNA-p1	Tb927.8.4540		Tb927.8.4540:mRNA-p1 | transcript=Tb927.8.4540:mRNA | gene=Tb927.8.4540 | organism=Trypanosoma_brucei_brucei_TREU927 | gene_product=PAB1-binding protein , putative | transcript_product=PAB1-binding protein , putative | location=Tb927_08_v5.1:1347029-134868	N/A	N/A	N/A	N/A	N/A	N/A	GO:0005737;GO:0010494;GO:0005829;GO:0005844	cytoplasm;cytoplasmic stress granule;cytosol;polysome	GO:0003723;GO:0003729;GO:0030674	RNA binding;mRNA binding;protein-macromolecule adaptor activity	GO:0048255;GO:0045727;GO:0010608;GO:0010603;GO:0034063	mRNA stabilization;positive regulation of translation;posttranscriptional regulation of gene expression;regulation of cytoplasmic mRNA processing body assembly;stress granule assembly	Tb927.8.4540	N/A	cytoplasm(patchy) GO:0005737	cytoplasm(patchy) GO:0005737	Color2 [A=255, R=169, G=169, B=169]	1	4		+	8	8	8	25.3	25.3	25.3	59.599	0	26.508	15698000	27	0	0	3945900	2641900	4118300	3439300	5444700	1560
	0.438462	1.1377	2.783	hypothetical protein, conserved	Tb927.7.2240:mRNA-p1	Tb927.7.2240:mRNA-p1	Tb927.7.2240		Tb927.7.2240:mRNA-p1 | transcript=Tb927.7.2240:mRNA | gene=Tb927.7.2240 | organism=Trypanosoma_brucei_brucei_TREU927 | gene_product=hypothetical protein, conserved | transcript_product=hypothetical protein, conserved | location=Tb927_07_v5.1:578992-580626(	N/A	N/A	N/A	N/A	N/A	N/A	GO:0005654;GO:0005634	nucleoplasm;nucleus	GO:0003729	mRNA binding	N/A	N/A	Tb927.7.2240	N/A	nucleoplasm GO:0005654	nucleoplasm(50%) GO:0005654	Color2 [A=255, R=169, G=169, B=169]	1	4		+	5	5	5	17.1	17.1	17.1	59.665	0	15.653	9043700	13	0	0	0	2185300	3640600	2441100	0	1387
	0.499535	1.13327	3.60587	RNA cytidine acetyltransferase	Tb927.5.2530:mRNA-p1	Tb927.5.2530:mRNA-p1	Tb927.5.2530		Tb927.5.2530:mRNA-p1 | transcript=Tb927.5.2530:mRNA | gene=Tb927.5.2530 | organism=Trypanosoma_brucei_brucei_TREU927 | gene_product=RNA cytidine acetyltransferase | transcript_product=RNA cytidine acetyltransferase | location=Tb927_05_v5.1:874561-877680(+)	N/A	N/A	GO:0005524;GO:0008080	ATP binding;N-acetyltransferase activity	GO:0034470;GO:0016072;GO:0051391	ncRNA processing;rRNA metabolic process;tRNA acetylation	GO:0005730;GO:0005634	nucleolus;nucleus	GO:1990883;GO:0000049	rRNA cytidine N-acetyltransferase activity;tRNA binding	GO:1904812	rRNA acetylation involved in maturation of SSU-rRNA	Tb927.5.2530	N/A	nucleolus, cytoplasm(weak) GO:0005730	nucleolus(50%) GO:0005730	Color2 [A=255, R=169, G=169, B=169]	1	4		+	6	6	6	7.5	7.5	7.5	114.91	0	22.626	4227900	16	0	0	0	1012600	1760700	1890600	0	1196
	0.758822	1.13147	2.19508	clathrin assembly sigma-adaptin protein 3, putative	Tb927.8.6680:mRNA-p1	Tb927.8.6680:mRNA-p1	Tb927.8.6680		Tb927.8.6680:mRNA-p1 | transcript=Tb927.8.6680:mRNA | gene=Tb927.8.6680 | organism=Trypanosoma_brucei_brucei_TREU927 | gene_product=clathrin assembly sigma-adaptin protein 3, putative | transcript_product=clathrin assembly sigma-adaptin protein 3, putative	GO:0030123	AP-3 adaptor complex	N/A	N/A	GO:0006896;GO:0015031	Golgi to vacuole transport;protein transport	GO:0030123;GO:0030125;GO:0005737;GO:0043231;GO:0030133	AP-3 adaptor complex;clathrin vesicle coat;cytoplasm;intracellular membrane-bounded organelle;transport vesicle	N/A	N/A	GO:0006886;GO:0042493;GO:0016192	intracellular protein transport;response to drug;vesicle-mediated transport	Tb927.8.6680	N/A	endocytic, cytoplasm(weak) GO:0030133	endocytic GO:0030133	Color2 [A=255, R=169, G=169, B=169]	1	4		+	7	7	7	38.4	38.4	38.4	18.806	0	26.489	19072000	23	0	4758900	0	2901600	5913300	7179400	3722700	1617
	0.916462	1.11293	3.4014e+07	Guide RNA binding complex protein 6	Tb927.5.3010:mRNA-p1;Tb11.v5.0691.1-p1	Tb927.5.3010:mRNA-p1	Tb927.5.3010		Tb927.5.3010:mRNA-p1 | transcript=Tb927.5.3010:mRNA | gene=Tb927.5.3010 | organism=Trypanosoma_brucei_brucei_TREU927 | gene_product=Guide RNA binding complex protein 6 | transcript_product=Guide RNA binding complex protein 6 | location=Tb927_05_v5.1:100114	N/A	N/A	GO:0003690	double-stranded DNA binding	GO:0006355	regulation of transcription, DNA-templated	GO:0005737;GO:0031019;GO:0005739;GO:0005730;GO:0032991	cytoplasm;mitochondrial mRNA editing complex;mitochondrion;nucleolus;protein-containing complex	GO:0003729	mRNA binding	GO:0006396;GO:1900864;GO:0090615	RNA processing;mitochondrial RNA modification;mitochondrial mRNA processing	Tb927.5.3010	N/A		nucleolus(75%), cytoplasm(points), cytoplasm(weak) GO:0005730 GO:0005737	Color2 [A=255, R=169, G=169, B=169]	1	4		+	5	5	5	11.4	11.4	11.4	57.748	0	16.588	3562900	8	0	0	0	0	1846000	1555400	0	1209
	1.24031	1.1093	1.58748	aspartate aminotransferase	Tb927.10.3660:mRNA-p1	Tb927.10.3660:mRNA-p1	Tb927.10.3660		Tb927.10.3660:mRNA-p1 | transcript=Tb927.10.3660:mRNA | gene=Tb927.10.3660 | organism=Trypanosoma_brucei_brucei_TREU927 | gene_product=aspartate aminotransferase | transcript_product=aspartate aminotransferase | location=Tb927_10_v5.1:952856-954067(-) | pr	N/A	N/A	GO:0003824;GO:0030170;GO:0008483	catalytic activity;pyridoxal phosphate binding;transaminase activity	GO:0009058;GO:0006520	biosynthetic process;cellular amino acid metabolic process	GO:0097014;GO:0005737	ciliary plasm;cytoplasm	GO:0004069	L-aspartate:2-oxoglutarate aminotransferase activity	GO:0019509;GO:0009058	L-methionine salvage from methylthioadenosine;biosynthetic process	Tb927.10.3660	N/A	cytoplasm, flagellar cytoplasm GO:0005737 GO:0097014		Color2 [A=255, R=169, G=169, B=169]	1	4		+	3	3	3	13.4	13.4	13.4	44.787	0	9.3214	969620	8	0	0	0	362530	0	0	575510	412
	0.288483	1.10673	1.76432	ALBA-Domain Protein	Tb927.11.4450:mRNA-p1	Tb927.11.4450:mRNA-p1	Tb927.11.4450		Tb927.11.4450:mRNA-p1 | transcript=Tb927.11.4450:mRNA | gene=Tb927.11.4450 | organism=Trypanosoma_brucei_brucei_TREU927 | gene_product=ALBA-Domain Protein | transcript_product=ALBA-Domain Protein | location=Tb927_11_v5.1:1291970-1292323(+) | protein_length	N/A	N/A	GO:0003676	nucleic acid binding	N/A	N/A	GO:0005929;GO:0005737;GO:0010494;GO:0005730;GO:0005634	cilium;cytoplasm;cytoplasmic stress granule;nucleolus;nucleus	GO:0003723;GO:0042301	RNA binding;phosphate ion binding	GO:0034605	cellular response to heat	Tb927.11.4450	N/A			Color2 [A=255, R=169, G=169, B=169]	1	4		+	7	7	7	55.6	55.6	55.6	12.757	0	21.865	19504000	14	0	0	0	7060000	6132100	6324000	0	776
	0.412382	1.10123	1.46453	hypothetical protein, conserved	Tb927.9.6920:mRNA-p1	Tb927.9.6920:mRNA-p1	Tb927.9.6920		Tb927.9.6920:mRNA-p1 | transcript=Tb927.9.6920:mRNA | gene=Tb927.9.6920 | organism=Trypanosoma_brucei_brucei_TREU927 | gene_product=hypothetical protein, conserved | transcript_product=hypothetical protein, conserved | location=Tb927_09_v5.1:1130911-113199	N/A	N/A	N/A	N/A	N/A	N/A	GO:0030863;GO:0005856	cortical cytoskeleton;cytoskeleton	N/A	N/A	N/A	N/A	Tb927.9.6920	N/A		cortical cytoskeleton(posterior) GO:0030863	Color2 [A=255, R=169, G=169, B=169]	1	4		+	7	7	7	21.5	21.5	21.5	41.39	0	51.049	24205000	16	0	4334100	0	6068400	4748100	5787300	4699400	1785
	0.371532	1.09733	51615001	vacuolar-type Ca2+-ATPase, putative;vacuolar-type Ca2+-ATPase 1;vacuolar-type Ca2+-ATPase 2	Tb927.8.1160:mRNA-p1;Tb927.8.1180:mRNA-p1;Tb927.8.1200:mRNA-p1	Tb927.8.1160:mRNA-p1;Tb927.8.1180:mRNA-p1;Tb927.8.1200:mRNA-p1	Tb927.8.1160;Tb927.8.1180;Tb927.8.1200		Tb927.8.1160:mRNA-p1 | transcript=Tb927.8.1160:mRNA | gene=Tb927.8.1160 | organism=Trypanosoma_brucei_brucei_TREU927 | gene_product=vacuolar-type Ca2+-ATPase, putative | transcript_product=vacuolar-type Ca2+-ATPase, putative | location=Tb927_08_v5.1:369465	GO:0016021;GO:0016020;GO:0016021;GO:0016020;GO:0016021;GO:0016020	integral component of membrane;membrane;integral component of membrane;membrane;integral component of membrane;membrane	GO:0005524;GO:0005388;GO:0016787;GO:0000166;GO:0005524;GO:0005388;GO:0016787;GO:0000166;GO:0005524;GO:0005388;GO:0016787;GO:0000166	ATP binding;P-type calcium transporter activity;hydrolase activity;nucleotide binding;ATP binding;P-type calcium transporter activity;hydrolase activity;nucleotide binding;ATP binding;P-type calcium transporter activity;hydrolase activity;nucleotide binding	GO:0070588;GO:0070588;GO:0070588	calcium ion transmembrane transport;calcium ion transmembrane transport;calcium ion transmembrane transport	GO:0020022;GO:0005737;GO:0016021;GO:0043231;GO:0030133;GO:0020022;GO:0005737;GO:0005783;GO:0016021;GO:0043231;GO:0005635;GO:0043231;GO:0005886	acidocalcisome;cytoplasm;integral component of membrane;intracellular membrane-bounded organelle;transport vesicle;acidocalcisome;cytoplasm;endoplasmic reticulum;integral component of membrane;intracellular membrane-bounded organelle;nuclear envelope;intracellular membrane-bounded organelle;plasma membrane	GO:0019829;GO:0005388;GO:0005524;GO:0019829;GO:0005388;GO:0005524;GO:0019829;GO:0005388	ATPase-coupled cation transmembrane transporter activity;P-type calcium transporter activity;ATP binding;ATPase-coupled cation transmembrane transporter activity;P-type calcium transporter activity;ATP binding;ATPase-coupled cation transmembrane transporter activity;P-type calcium transporter activity	GO:0016049;GO:0006874;GO:0016049;GO:0006874;GO:0016049;GO:0006874	cell growth;cellular calcium ion homeostasis;cell growth;cellular calcium ion homeostasis;cell growth;cellular calcium ion homeostasis	Tb927.8.1160;Tb927.8.1180;Tb927.8.1200	N/A;N/A;N/A	cytoplasm(points, strong) GO:0030133 GO:0005737;endoplasmic reticulum, nuclear envelope, flagellar pocket(25%) GO:0005737 GO:0005783 GO:0005635	endocytic GO:0030133 GO:0005737;cytoplasm(reticulated) GO:0005737 GO:0005783 GO:0005635	Color2 [A=255, R=169, G=169, B=169]	1	4		+	9	9	9	12.3	12.3	12.3	121.24	0	21.662	4684600	13	10	0	0	0	3280800	1880700	0	1500
	0.636122	1.0952	3.27934	repressor activator protein 1	Tb927.11.370:mRNA-p1	Tb927.11.370:mRNA-p1	Tb927.11.370		Tb927.11.370:mRNA-p1 | transcript=Tb927.11.370:mRNA | gene=Tb927.11.370 | organism=Trypanosoma_brucei_brucei_TREU927 | gene_product=repressor activator protein 1 | transcript_product=repressor activator protein 1 | location=Tb927_11_v5.1:85145-87712(-) | p	N/A	N/A	N/A	N/A	N/A	N/A	GO:0005654;GO:0005634;GO:0070565	nucleoplasm;nucleus;telomere-telomerase complex	N/A	N/A	N/A	N/A	Tb927.11.370	N/A	nucleoplasm(points, 25%), nucleoplasm(25%) GO:0005654	nucleoplasm GO:0005654	Color2 [A=255, R=169, G=169, B=169]	1	4		+	6	6	6	8.5	8.5	8.5	92.869	0	18.211	6420700	14	0	1848300	0	0	1996200	2306400	1758600	760
	1.02584	1.08903	2.26329	hypothetical protein, conserved	Tb927.8.2840:mRNA-p1	Tb927.8.2840:mRNA-p1	Tb927.8.2840		Tb927.8.2840:mRNA-p1 | transcript=Tb927.8.2840:mRNA | gene=Tb927.8.2840 | organism=Trypanosoma_brucei_brucei_TREU927 | gene_product=hypothetical protein, conserved | transcript_product=hypothetical protein, conserved | location=Tb927_08_v5.1:850288-851700(	N/A	N/A	N/A	N/A	N/A	N/A	GO:0030133	transport vesicle	N/A	N/A	N/A	N/A	Tb927.8.2840	N/A	endocytic, cytoplasm(weak) GO:0030133	endocytic, cytoplasm(weak) GO:0030133	Color2 [A=255, R=169, G=169, B=169]	1	4		+	4	4	4	21.1	21.1	21.1	51.35	0	15.852	4830600	14	0	988540	0	825590	1355200	1307000	1443700	1536
	0.846219	1.08463	3.38679	phosphoglycerate kinase;phosphoglycerate kinase	Tb927.1.710:mRNA-p1;Tb927.1.700:mRNA-p1	Tb927.1.710:mRNA-p1;Tb927.1.700:mRNA-p1	Tb927.1.710;Tb927.1.700		Tb927.1.710:mRNA-p1 | transcript=Tb927.1.710:mRNA | gene=Tb927.1.710 | organism=Trypanosoma_brucei_brucei_TREU927 | gene_product=phosphoglycerate kinase | transcript_product=phosphoglycerate kinase | location=Tb927_01_v5.1:234176-235438(-) | protein_length	N/A;N/A	N/A;N/A	GO:0004618;GO:0004618	phosphoglycerate kinase activity;phosphoglycerate kinase activity	GO:0006096;GO:0006096	glycolytic process;glycolytic process	GO:0005829;GO:0020015;GO:0097014;GO:0005737;GO:0005829;GO:0005654	cytosol;glycosome;ciliary plasm;cytoplasm;cytosol;nucleoplasm	GO:0043531;GO:0005524;GO:0004618;GO:0043531;GO:0005524;GO:0004618	ADP binding;ATP binding;phosphoglycerate kinase activity;ADP binding;ATP binding;phosphoglycerate kinase activity	GO:0006094;GO:0006096;GO:1903862;GO:0006094;GO:0006096;GO:1903862	gluconeogenesis;glycolytic process;positive regulation of oxidative phosphorylation;gluconeogenesis;glycolytic process;positive regulation of oxidative phosphorylation	Tb927.1.700;Tb927.1.710	N/A;N/A	cytoplasm, flagellar cytoplasm, nucleoplasm GO:0005737 GO:0097014 GO:0005654	cytoplasm, flagellar cytoplasm GO:0005737 GO:0097014 GO:0005654	Color2 [A=255, R=169, G=169, B=169]	1	4		+	7	6	6	28.6	22.6	22.6	45.247	0	15.804	9723000	15	0	2133700	0	0	2728800	1928800	2568800	224
	1.30645	1.0842	2.0805	casein kinase I isoform 1;casein kinase I, isoform 2	Tb927.5.800:mRNA-p1;Tb927.5.790:mRNA-p1	Tb927.5.800:mRNA-p1;Tb927.5.790:mRNA-p1	Tb927.5.800;Tb927.5.790		Tb927.5.800:mRNA-p1 | transcript=Tb927.5.800:mRNA | gene=Tb927.5.800 | organism=Trypanosoma_brucei_brucei_TREU927 | gene_product=casein kinase I, isoform 2 | transcript_product=casein kinase I, isoform 2 | location=Tb927_05_v5.1:329485-330483(+) | protein_	N/A;N/A	N/A;N/A	GO:0005524;GO:0004672;GO:0005524;GO:0004672	ATP binding;protein kinase activity;ATP binding;protein kinase activity	GO:0006468;GO:0006468	protein phosphorylation;protein phosphorylation	GO:0051286;GO:0005737;GO:0005634;GO:0120267;GO:0051286;GO:0036064;GO:0097014;GO:0005737;GO:0031981;GO:0005634	cell tip;cytoplasm;nucleus;pellicular membrane;cell tip;ciliary basal body;ciliary plasm;cytoplasm;nuclear lumen;nucleus	GO:0005524;GO:0004674;GO:0005524;GO:0004674	ATP binding;protein serine/threonine kinase activity;ATP binding;protein serine/threonine kinase activity	GO:0006897;GO:0018105;GO:0006468;GO:0006897;GO:0018105;GO:0006468	endocytosis;peptidyl-serine phosphorylation;protein phosphorylation;endocytosis;peptidyl-serine phosphorylation;protein phosphorylation	Tb927.5.790;Tb927.5.800	N/A;N/A	cell tip(anterior), pellicular membrane GO:0005737 GO:0051286 GO:0120267;cytoplasm, flagellar cytoplasm, basal body(region), cell tip(anterior) GO:0005737 GO:0097014 GO:0031981 GO:0036064 GO:0051286	cytoplasm(points) GO:0005737 GO:0051286 GO:0120267;cytoplasm, basal body(weak), flagellar cytoplasm, nuclear lumen GO:0005737 GO:0097014 GO:0031981 GO:0036064 GO:0051286	Color2 [A=255, R=169, G=169, B=169]	1	4		+	14	14	14	40.7	40.7	40.7	38.374	0	55.11	39846000	49	0	3368500	4464500	6959200	12096000	11522000	7157200	1247
	1.10311	1.0823	44064001	ribonucleoside-diphosphate reductase small chain, putative;ribonucleoside-diphosphate reductase small chain, putative;ribonucleoside-diphosphate reductase small chain;ribonucleoside-diphosphate reductase small chain;ribonucleoside-diphosphate reductase small chain;ribonucleoside-diphosphate reductase small chain	Tb927.11.12820:mRNA-p1;Tb927.11.12800:mRNA-p1;Tb927.11.12790:mRNA-p1;Tb927.11.12780.1-p1;Tb11.v5.0288.1-p1;Tb927.11.12810:mRNA-p1	Tb927.11.12820:mRNA-p1;Tb927.11.12800:mRNA-p1;Tb927.11.12790:mRNA-p1;Tb927.11.12780.1-p1;Tb11.v5.0288.1-p1;Tb927.11.12810:mRNA-p1	Tb927.11.12820;Tb927.11.12800;Tb927.11.12790;Tb927.11.12780;Tb11.v5.0288;Tb927.11.12810		Tb927.11.12820:mRNA-p1 | transcript=Tb927.11.12820:mRNA | gene=Tb927.11.12820 | organism=Trypanosoma_brucei_brucei_TREU927 | gene_product=ribonucleoside-diphosphate reductase small chain | transcript_product=ribonucleoside-diphosphate reductase small chain	N/A;GO:0016021;N/A;GO:0016021;GO:0016021;GO:0016021	N/A;integral component of membrane;N/A;integral component of membrane;integral component of membrane;integral component of membrane	GO:0016491;GO:0016491;GO:0004748;GO:0016491;GO:0016491;GO:0004748;GO:0016491;GO:0004748;GO:0016491;GO:0004748	oxidoreductase activity;oxidoreductase activity;ribonucleoside-diphosphate reductase activity, thioredoxin disulfide as acceptor;oxidoreductase activity;oxidoreductase activity;ribonucleoside-diphosphate reductase activity, thioredoxin disulfide as acceptor;oxidoreductase activity;ribonucleoside-diphosphate reductase activity, thioredoxin disulfide as acceptor;oxidoreductase activity;ribonucleosi…	GO:0009263;GO:0055114;GO:0009263;GO:0055114;GO:0009263;GO:0055114;GO:0009263;GO:0055114;GO:0009263;GO:0055114;GO:0009263;GO:0055114	deoxyribonucleotide biosynthetic process;obsolete oxidation-reduction process;deoxyribonucleotide biosynthetic process;obsolete oxidation-reduction process;deoxyribonucleotide biosynthetic process;obsolete oxidation-reduction process;deoxyribonucleotide biosynthetic process;obsolete oxidation-reduction process;deoxyribonucleotide biosynthetic process;obsolete oxidation-reduction process;deoxyribo…	N/A;GO:0031981;GO:0020015;GO:0031981;GO:0005737;GO:0031981	N/A;nuclear lumen;glycosome;nuclear lumen;cytoplasm;nuclear lumen	N/A;N/A;N/A;N/A;N/A;N/A	N/A;N/A;N/A;N/A;N/A;N/A	N/A;N/A;N/A;N/A;N/A;N/A	N/A;N/A;N/A;N/A;N/A;N/A	Tb11.v5.0288;Tb927.11.12780;Tb927.11.12790;Tb927.11.12800;Tb927.11.12810;Tb927.11.12820	N/A;N/A;N/A;N/A;N/A;N/A	nuclear lumen GO:0031981	nuclear lumen GO:0031981;glycosome GO:0020015;nuclear lumen GO:0031981;cytoplasm GO:0005737;nuclear lumen GO:0031981	Color2 [A=255, R=169, G=169, B=169]	1	4		+	4	4	4	16.6	16.6	16.6	39.314	0	20.643	3563100	11	1	0	0	0	1367300	1089600	1949500	101
	0.34437	1.08067	3.95197	protein kinase, putative;Glycogen synthase kinase 3 short	Tb927.10.13780:mRNA-p1;Tb11.v5.0718.1-p1	Tb927.10.13780:mRNA-p1;Tb11.v5.0718.1-p1	Tb927.10.13780;Tb11.v5.0718		Tb927.10.13780:mRNA-p1 | transcript=Tb927.10.13780:mRNA | gene=Tb927.10.13780 | organism=Trypanosoma_brucei_brucei_TREU927 | gene_product=Glycogen synthase kinase 3 short | transcript_product=Glycogen synthase kinase 3 short | location=Tb927_10_v5.1:336464	N/A;N/A	N/A;N/A	GO:0005524;GO:0004672;GO:0005524;GO:0004672	ATP binding;protein kinase activity;ATP binding;protein kinase activity	GO:0006468;GO:0006468	protein phosphorylation;protein phosphorylation	GO:0097014;GO:0097542;GO:0005737;GO:0031981;GO:0005930;GO:0036064;GO:0097014;GO:0097542;GO:0005929;GO:0005737;GO:0020023;GO:0031981;GO:0005634	ciliary plasm;ciliary tip;cytoplasm;nuclear lumen;axoneme;ciliary basal body;ciliary plasm;ciliary tip;cilium;cytoplasm;kinetoplast;nuclear lumen;nucleus	GO:0005524;GO:0004674;GO:0050321;GO:0005524;GO:0004674;GO:0050321	ATP binding;protein serine/threonine kinase activity;tau-protein kinase activity;ATP binding;protein serine/threonine kinase activity;tau-protein kinase activity	GO:0006468;GO:0007165;GO:0000278;GO:0000281;GO:0006468;GO:0007165	protein phosphorylation;signal transduction;mitotic cell cycle;mitotic cytokinesis;protein phosphorylation;signal transduction	Tb11.v5.0718;Tb927.10.13780	N/A;N/A	cytoplasm, flagellar tip, flagellar cytoplasm, nuclear lumen GO:0005737 GO:0097542 GO:0097014 GO:0031981	cytoplasm, flagellar tip, flagellar cytoplasm, nuclear lumen GO:0005737 GO:0097542 GO:0097014 GO:0031981	Color2 [A=255, R=169, G=169, B=169]	1	4		+	4	4	4	17.6	17.6	17.6	40.32	0	42.359	13096000	13	0	0	0	2404900	5919900	3584200	0	148
	1.35126	1.08047	2.20576	t- complex protein 1 (eta subunit), putative	Tb927.9.11270:mRNA-p1	Tb927.9.11270:mRNA-p1	Tb927.9.11270		Tb927.9.11270:mRNA-p1 | transcript=Tb927.9.11270:mRNA | gene=Tb927.9.11270 | organism=Trypanosoma_brucei_brucei_TREU927 | gene_product=t- complex protein 1 (eta subunit), putative | transcript_product=t- complex protein 1 (eta subunit), putative | location	N/A	N/A	GO:0005524;GO:0051082	ATP binding;unfolded protein binding	GO:0006457	protein folding	GO:0005832;GO:0005737	chaperonin-containing T-complex;cytoplasm	GO:0051082	unfolded protein binding	GO:0006457;GO:0051726	protein folding;regulation of cell cycle	Tb927.9.11270	N/A	cytoplasm(patchy) GO:0005737	cytoplasm(strong, 25%), cytoplasm(weak, 75%) GO:0005737	Color2 [A=255, R=169, G=169, B=169]	1	4		+	25	25	25	59.3	59.3	59.3	61.471	0	203.7	82051000	96	0	10064000	8084300	11660000	30124000	22225000	13401000	1672
	0.673992	1.0704	30091001	metallo-peptidase, Clan MA(E) Family M1	Tb927.11.3570:mRNA-p1	Tb927.11.3570:mRNA-p1	Tb927.11.3570		Tb927.11.3570:mRNA-p1 | transcript=Tb927.11.3570:mRNA | gene=Tb927.11.3570 | organism=Trypanosoma_brucei_brucei_TREU927 | gene_product=metallo-peptidase, Clan MA(E) Family M1 | transcript_product=metallo-peptidase, Clan MA(E) Family M1 | location=Tb927_11_	N/A	N/A	GO:0008237;GO:0008270	metallopeptidase activity;zinc ion binding	GO:0006508	proteolysis	GO:0097014;GO:0005737	ciliary plasm;cytoplasm	GO:0070006;GO:0008235;GO:0008237;GO:0042277;GO:0008270	metalloaminopeptidase activity;metalloexopeptidase activity;metallopeptidase activity;peptide binding;zinc ion binding	GO:0043171;GO:0006508	peptide catabolic process;proteolysis	Tb927.11.3570	N/A	cytoplasm, flagellar cytoplasm GO:0005737 GO:0097014		Color2 [A=255, R=169, G=169, B=169]	1	4		+	5	5	5	7.7	7.7	7.7	98.098	0	20.625	2441700	11	0	0	0	0	1839900	1169200	0	757
	0.695121	1.06437	1.90844	hypothetical protein, conserved	Tb927.1.3070:mRNA-p1	Tb927.1.3070:mRNA-p1	Tb927.1.3070		Tb927.1.3070:mRNA-p1 | transcript=Tb927.1.3070:mRNA | gene=Tb927.1.3070 | organism=Trypanosoma_brucei_brucei_TREU927 | gene_product=hypothetical protein, conserved | transcript_product=hypothetical protein, conserved | location=Tb927_01_v5.1:675213-676454(	N/A	N/A	N/A	N/A	N/A	N/A	GO:0005737	cytoplasm	GO:0003729	mRNA binding	GO:0010608	posttranscriptional regulation of gene expression	Tb927.1.3070	N/A	cytoplasm(patchy) GO:0005737	cytoplasm(patchy, 25%, strong), nucleolus(25%) GO:0005737	Color2 [A=255, R=169, G=169, B=169]	1	4		+	5	5	5	20.8	20.8	20.8	44.99	0	18.651	12158000	18	0	1522800	0	2969100	2880400	2728600	2963500	202
	1.58982	1.0635	2.02643	CMGC/CLK family protein kinase, putative	Tb927.3.1610:mRNA-p1	Tb927.3.1610:mRNA-p1	Tb927.3.1610		Tb927.3.1610:mRNA-p1 | transcript=Tb927.3.1610:mRNA | gene=Tb927.3.1610 | organism=Trypanosoma_brucei_brucei_TREU927 | gene_product=CMGC/CLK family protein kinase, putative | transcript_product=CMGC/CLK family protein kinase, putative | location=Tb927_03_v	N/A	N/A	GO:0005524;GO:0004672	ATP binding;protein kinase activity	GO:0006468	protein phosphorylation	GO:0005654	nucleoplasm	GO:0005524;GO:0004674	ATP binding;protein serine/threonine kinase activity	GO:0006468	protein phosphorylation	Tb927.3.1610	N/A	nucleoplasm, cytoplasm(weak, points, reticulated) GO:0005654	nucleoplasm GO:0005654	Color2 [A=255, R=169, G=169, B=169]	1	4		+	20	20	20	32.5	32.5	32.5	74.173	0	121.06	97307000	79	0	10228000	10913000	18774000	30885000	27372000	22628000	988
	1.21037	1.0549	2.10212	succinyl-CoA synthetase alpha subunit, putative	Tb927.3.2230:mRNA-p1	Tb927.3.2230:mRNA-p1	Tb927.3.2230		Tb927.3.2230:mRNA-p1 | transcript=Tb927.3.2230:mRNA | gene=Tb927.3.2230 | organism=Trypanosoma_brucei_brucei_TREU927 | gene_product=succinyl-CoA synthetase alpha subunit, putative | transcript_product=succinyl-CoA synthetase alpha subunit, putative | locat	N/A	N/A	GO:0003824;GO:0000166	catalytic activity;nucleotide binding	N/A	N/A	GO:0005739;GO:0009361	mitochondrion;succinate-CoA ligase complex (ADP-forming)	GO:0004775;GO:0004776	succinate-CoA ligase (ADP-forming) activity;succinate-CoA ligase (GDP-forming) activity	GO:0006099	tricarboxylic acid cycle	Tb927.3.2230	N/A			Color2 [A=255, R=169, G=169, B=169]	1	4		+	13	13	13	49.2	49.2	49.2	31.464	0	119.08	81272000	63	0	12189000	14873000	7832700	21354000	17074000	34925000	1002
	0.89901	1.053	1.79199	Suppressor of clathrin deficiency 6, putative	Tb927.11.550:mRNA-p1	Tb927.11.550:mRNA-p1	Tb927.11.550		Tb927.11.550:mRNA-p1 | transcript=Tb927.11.550:mRNA | gene=Tb927.11.550 | organism=Trypanosoma_brucei_brucei_TREU927 | gene_product=Suppressor of clathrin deficiency 6, putative | transcript_product=Suppressor of clathrin deficiency 6, putative | location=	N/A	N/A	N/A	N/A	N/A	N/A	GO:0000932;GO:0005737;GO:1990124;GO:0035770	P-body;cytoplasm;messenger ribonucleoprotein complex;ribonucleoprotein granule	GO:0003729	mRNA binding	GO:0033962;GO:0017148;GO:0034063	P-body assembly;negative regulation of translation;stress granule assembly	Tb927.11.550	N/A	cytoplasm(points, strong) GO:0005737	cytoplasm(points, strong) GO:0005737	Color2 [A=255, R=169, G=169, B=169]	1	4		+	10	10	10	43.6	43.6	43.6	31.292	0	132.1	124050000	67	0	9477500	11624000	31842000	35193000	29473000	30208000	801
	0.886837	1.04027	4.8916e+07	hypothetical protein, conserved	Tb927.11.10300:mRNA-p1	Tb927.11.10300:mRNA-p1	Tb927.11.10300		Tb927.11.10300:mRNA-p1 | transcript=Tb927.11.10300:mRNA | gene=Tb927.11.10300 | organism=Trypanosoma_brucei_brucei_TREU927 | gene_product=hypothetical protein, conserved | transcript_product=hypothetical protein, conserved | location=Tb927_11_v5.1:2749800-	N/A	N/A	GO:0005515	protein binding	N/A	N/A	GO:0031981;GO:0005654;GO:0005634	nuclear lumen;nucleoplasm;nucleus	GO:0042393	histone binding	GO:0034080;GO:0006335	CENP-A containing chromatin assembly;DNA replication-dependent chromatin assembly	Tb927.11.10300	N/A	nuclear lumen(50%) GO:0031981	nuclear lumen GO:0031981	Color2 [A=255, R=169, G=169, B=169]	1	4		+	5	5	5	20	20	20	46.7	0	25.89	3491900	10	0	0	0	0	1008800	1098700	2784100	543
	0.740695	1.03467	24592001	Protein mago nashi homolog	Tb927.6.4950:mRNA-p1	Tb927.6.4950:mRNA-p1	Tb927.6.4950		Tb927.6.4950:mRNA-p1 | transcript=Tb927.6.4950:mRNA | gene=Tb927.6.4950 | organism=Trypanosoma_brucei_brucei_TREU927 | gene_product=Protein mago nashi homolog | transcript_product=Protein mago nashi homolog | location=Tb927_06_v5.1:1365428-1365931(+) | pro	GO:0035145;GO:0005634	exon-exon junction complex;nucleus	N/A	N/A	GO:0008380	RNA splicing	GO:1990501;GO:0031981;GO:0005654	exon-exon junction subcomplex mago-y14;nuclear lumen;nucleoplasm	N/A	N/A	N/A	N/A	Tb927.6.4950	N/A	nuclear lumen GO:0005654 GO:0031981	nucleoplasm GO:0005654 GO:0031981	Color2 [A=255, R=169, G=169, B=169]	1	4		+	2	2	2	15	15	15	19.318	0	7.7679	3077800	7	0	0	0	0	1150300	1308900	0	1340
	1.11351	1.02367	1.86817	Double RNA-binding domain containing protein 4	Tb927.11.14100:mRNA-p1	Tb927.11.14100:mRNA-p1	Tb927.11.14100		Tb927.11.14100:mRNA-p1 | transcript=Tb927.11.14100:mRNA | gene=Tb927.11.14100 | organism=Trypanosoma_brucei_brucei_TREU927 | gene_product=Double RNA-binding domain containing protein 4 | transcript_product=Double RNA-binding domain containing protein 4 | l	N/A	N/A	GO:0003676	nucleic acid binding	N/A	N/A	GO:0005737;GO:0010494;GO:0005654;GO:0005634	cytoplasm;cytoplasmic stress granule;nucleoplasm;nucleus	GO:0003723;GO:0003729	RNA binding;mRNA binding	GO:0006396;GO:0000365;GO:0010608;GO:0043484;GO:0006417	RNA processing;mRNA trans splicing, via spliceosome;posttranscriptional regulation of gene expression;regulation of RNA splicing;regulation of translation	Tb927.11.14100	N/A		nucleoplasm GO:0005654	Color2 [A=255, R=169, G=169, B=169]	1	4		+	16	16	16	53.5	53.5	53.5	54.707	0	95.931	275940000	96	0	22825000	26363000	58151000	71292000	57503000	71732000	632
	0.706846	1.01997	2.71774	Ankyrin repeats (3 copies), putative	Tb927.10.4060:mRNA-p1	Tb927.10.4060:mRNA-p1	Tb927.10.4060		Tb927.10.4060:mRNA-p1 | transcript=Tb927.10.4060:mRNA | gene=Tb927.10.4060 | organism=Trypanosoma_brucei_brucei_TREU927 | gene_product=Ankyrin repeats (3 copies), putative | transcript_product=Ankyrin repeats (3 copies), putative | location=Tb927_10_v5.1:1	N/A	N/A	GO:0005515	protein binding	N/A	N/A	GO:0097014;GO:0005737;GO:0031981;GO:0005634	ciliary plasm;cytoplasm;nuclear lumen;nucleus	N/A	N/A	GO:0051091;GO:0042981	positive regulation of DNA-binding transcription factor activity;regulation of apoptotic process	Tb927.10.4060	N/A	cytoplasm(patchy) GO:0005737 GO:0097014 GO:0031981	cytoplasm(75%), flagellar cytoplasm(75%), nuclear lumen(75%) GO:0005737 GO:0097014 GO:0031981	Color2 [A=255, R=169, G=169, B=169]	1	4		+	5	5	5	14.4	14.4	14.4	39.938	0	16.914	6479800	11	0	1418200	0	0	1806700	2047600	0	417
	0.461452	1.0037	1.62278	CCR4-associated factor 1	Tb927.6.600:mRNA-p1	Tb927.6.600:mRNA-p1	Tb927.6.600		Tb927.6.600:mRNA-p1 | transcript=Tb927.6.600:mRNA | gene=Tb927.6.600 | organism=Trypanosoma_brucei_brucei_TREU927 | gene_product=ccr4-not transcription complex subunit | transcript_product=ccr4-not transcription complex subunit | location=Tb927_06_v5.1:245	GO:0030014	CCR4-NOT complex	GO:0003676;GO:0004535	nucleic acid binding;poly(A)-specific ribonuclease activity	N/A	N/A	GO:0030015;GO:0000932;GO:0005737;GO:0010494;GO:0005654	CCR4-NOT core complex;P-body;cytoplasm;cytoplasmic stress granule;nucleoplasm	GO:0008143;GO:0004535	poly(A) binding;poly(A)-specific ribonuclease activity	GO:0043928;GO:0006402;GO:0017148;GO:0010608	exonucleolytic catabolism of deadenylated mRNA;mRNA catabolic process;negative regulation of translation;posttranscriptional regulation of gene expression	Tb927.6.600	N/A	cytoplasm(points, 50%, strong) GO:0005654 GO:0005737	paraflagellar rod(<10%), nucleoplasm GO:0005654 GO:0005737	Color2 [A=255, R=169, G=169, B=169]	1	4		+	5	5	5	30.5	30.5	30.5	38.863	0	15.581	9517000	12	0	0	0	2983700	2478000	2363900	0	1351
	1.09882	0.999266	36679001	Pre-mRNA polyadenylation factor FIP1	Tb927.5.4320:mRNA-p1	Tb927.5.4320:mRNA-p1	Tb927.5.4320		Tb927.5.4320:mRNA-p1 | transcript=Tb927.5.4320:mRNA | gene=Tb927.5.4320 | organism=Trypanosoma_brucei_brucei_TREU927 | gene_product=Pre-mRNA polyadenylation factor FIP1 | transcript_product=Pre-mRNA polyadenylation factor FIP1 | location=Tb927_05_v5.1:1347	N/A	N/A	GO:0046872	metal ion binding	N/A	N/A	GO:0005847;GO:0005654	mRNA cleavage and polyadenylation specificity factor complex;nucleoplasm	GO:0003723	RNA binding	GO:0006378;GO:0000365;GO:0010608;GO:0098789	mRNA polyadenylation;mRNA trans splicing, via spliceosome;posttranscriptional regulation of gene expression;pre-mRNA cleavage required for polyadenylation	Tb927.5.4320	N/A	nucleoplasm GO:0005654	nucleoplasm GO:0005654	Color2 [A=255, R=169, G=169, B=169]	1	4		+	3	3	3	20.4	20.4	20.4	31.036	0	13.959	3353900	8	0	0	0	0	1380600	0	2287300	1236
	0.447067	0.9871	1.49934	retrotransposon hot spot protein 2 (RHS2), putative;retrotransposon hot spot protein 2 (RHS2), putative;retrotransposon hot spot protein 2 (RHS2), putative	Tb927.2.280:mRNA-p1;Tb927.2.400:mRNA-p1;Tb927.2.380:mRNA-p1;Tb927.4.210:pseudogenic_transcript-p1;Tb927.1.190:pseudogenic_transcript-p1;Tb11.v5.0533.1-p1;Tb927.10.110:pseudogenic_transcript-p1;Tb927.5.280:pseudogenic_transcript-p1;Tb10.v4.0220:pseudogenic_transcript-p1	Tb927.2.280:mRNA-p1;Tb927.2.400:mRNA-p1;Tb927.2.380:mRNA-p1	Tb927.2.280;Tb927.2.400;Tb927.2.380		Tb927.2.280:mRNA-p1 | transcript=Tb927.2.280:mRNA | gene=Tb927.2.280 | organism=Trypanosoma_brucei_brucei_TREU927 | gene_product=retrotransposon hot spot protein 2 (RHS2), putative | transcript_product=retrotransposon hot spot protein 2 (RHS2), putative |	N/A;N/A;N/A	N/A;N/A;N/A	N/A;N/A;N/A	N/A;N/A;N/A	N/A;N/A;N/A	N/A;N/A;N/A	GO:0005737;GO:0005634;GO:0005737;GO:0005634;GO:0005819;GO:0005737;GO:0005634	cytoplasm;nucleus;cytoplasm;nucleus;spindle;cytoplasm;nucleus	N/A;N/A;N/A	N/A;N/A;N/A	GO:0006406;GO:0042789;GO:0071850;GO:0006406;GO:0042789;GO:0071850;GO:0006406;GO:0042789;GO:0071850	mRNA export from nucleus;mRNA transcription by RNA polymerase II;mitotic cell cycle arrest;mRNA export from nucleus;mRNA transcription by RNA polymerase II;mitotic cell cycle arrest;mRNA export from nucleus;mRNA transcription by RNA polymerase II;mitotic cell cycle arrest	Tb927.2.280;Tb927.2.380;Tb927.2.400	N/A;N/A;N/A	cytoplasm(patchy, 50%) GO:0005737	nucleus(points, strong) GO:0005634;nucleus(points), spindle GO:0005634 GO:0005819	Color2 [A=255, R=169, G=169, B=169]	1	4		+	14	14	1	22.9	22.9	1.3	90.22	0	49.362	48183000	43	0	2141100	3185900	14679000	10213000	14526000	5256800	921
	1.38068	0.985034	1.92515	protein kinase, putative;eukaryotic translation initiation factor 2-alpha kinase 1, putative	Tb927.11.7210:mRNA-p1;Tb11.02.5050b.1-p1	Tb927.11.7210:mRNA-p1;Tb11.02.5050b.1-p1	Tb927.11.7210;Tb11.02.5050b		Tb927.11.7210:mRNA-p1 | transcript=Tb927.11.7210:mRNA | gene=Tb927.11.7210 | organism=Trypanosoma_brucei_brucei_TREU927 | gene_product=eukaryotic translation initiation factor 2-alpha kinase 1, putative | transcript_product=eukaryotic translation initiatio	N/A;N/A	N/A;N/A	GO:0005524;GO:0005515;GO:0004672;GO:0005524;GO:0005515;GO:0004672	ATP binding;protein binding;protein kinase activity;ATP binding;protein binding;protein kinase activity	GO:0006468;GO:0006468	protein phosphorylation;protein phosphorylation	N/A;GO:0005737;GO:0022626	N/A;cytoplasm;cytosolic ribosome	GO:0005524;GO:0004674;GO:0005524;GO:0004694;GO:0035174;GO:0004672;GO:0004674	ATP binding;protein serine/threonine kinase activity;ATP binding;eukaryotic translation initiation factor 2alpha kinase activity;histone serine kinase activity;protein kinase activity;protein serine/threonine kinase activity	GO:0006468;GO:0006468	protein phosphorylation;protein phosphorylation	Tb11.02.5050b;Tb927.11.7210	N/A;N/A	cytoplasm(patchy) GO:0005737	cytoplasm(points) GO:0005737	Color2 [A=255, R=169, G=169, B=169]	1	4		+	52	52	51	52.4	52.4	51.8	137.63	0	323.31	1131500000	334	0	239410000	123980000	144660000	344580000	377569984	255920000	850
	1.47642	0.976599	1.88586	RNA-binding protein 42 (RNA-binding motif protein 42)	Tb927.6.4440:mRNA-p1	Tb927.6.4440:mRNA-p1	Tb927.6.4440		Tb927.6.4440:mRNA-p1 | transcript=Tb927.6.4440:mRNA | gene=Tb927.6.4440 | organism=Trypanosoma_brucei_brucei_TREU927 | gene_product=RNA-binding protein 42 (RNA-binding motif protein 42) | transcript_product=RNA-binding protein 42 (RNA-binding motif protein	N/A	N/A	N/A	N/A	N/A	N/A	GO:0005737;GO:0005829;GO:0005844;GO:1990904	cytoplasm;cytosol;polysome;ribonucleoprotein complex	GO:0070063;GO:0003729	RNA polymerase binding;mRNA binding	GO:0010608	posttranscriptional regulation of gene expression	Tb927.6.4440	N/A	cytoplasm(patchy) GO:0005737	cytoplasm(patchy) GO:0005737	Color2 [A=255, R=169, G=169, B=169]	1	4		+	6	6	6	29.3	29.3	29.3	37.718	0	69.674	61081000	33	0	5916800	7396200	11972000	16865000	14567000	16252000	1330
	1.81245	0.962999	19173101	damage-specific DNA binding protein, putative	Tb927.6.5110:mRNA-p1	Tb927.6.5110:mRNA-p1	Tb927.6.5110		Tb927.6.5110:mRNA-p1 | transcript=Tb927.6.5110:mRNA | gene=Tb927.6.5110 | organism=Trypanosoma_brucei_brucei_TREU927 | gene_product=damage-specific DNA binding protein, putative | transcript_product=damage-specific DNA binding protein, putative | location=	GO:0005634	nucleus	GO:0003677;GO:0003676;GO:0005515	DNA binding;nucleic acid binding;protein binding	GO:0016567	protein ubiquitination	GO:0031461;GO:0005737;GO:0005654;GO:0005634	cullin-RING ubiquitin ligase complex;cytoplasm;nucleoplasm;nucleus	N/A	N/A	GO:0000398;GO:0006511	mRNA splicing, via spliceosome;ubiquitin-dependent protein catabolic process	Tb927.6.5110	N/A	nucleoplasm(50%), cytoplasm(reticulated) GO:0005737 GO:0005654	cytoplasm(reticulated) GO:0005737 GO:0005654	Color2 [A=255, R=169, G=169, B=169]	1	4		+	10	10	10	12.1	12.1	12.1	138.21	0	32.612	3634300	19	0	0	0	0	0	1020900	896410	1346
	0.505248	0.9592	1.52449		Tb927.3.1310.2:mRNA-p1;Tb927.3.1310.1:mRNA-p1	Tb927.3.1310.2:mRNA-p1;Tb927.3.1310.1:mRNA-p1	Tb927.3.1310.2;Tb927.3.1310.1		Tb927.3.1310.2:mRNA-p1 | transcript=Tb927.3.1310.2:mRNA | gene=Tb927.3.1310 | organism=Trypanosoma_brucei_brucei_TREU927 | gene_product=hypothetical protein, conserved | transcript_product=hypothetical protein, conserved | location=Tb927_03_v5.1:323362-327																	Color2 [A=255, R=169, G=169, B=169]	1	4			18	18	18	24.8	24.8	24.8	136.98	0	110.22	27958000	82	NaN	4953000	1083100	6771300	6773300	5265100	7486300	982
	0.331793	0.952833	1.28776	hypothetical protein, conserved	Tb927.10.14190:mRNA-p1	Tb927.10.14190:mRNA-p1	Tb927.10.14190		Tb927.10.14190:mRNA-p1 | transcript=Tb927.10.14190:mRNA | gene=Tb927.10.14190 | organism=Trypanosoma_brucei_brucei_TREU927 | gene_product=hypothetical protein, conserved | transcript_product=hypothetical protein, conserved | location=Tb927_10_v5.1:3445968-	N/A	N/A	N/A	N/A	N/A	N/A	GO:0005737;GO:0005654;GO:0005634	cytoplasm;nucleoplasm;nucleus	N/A	N/A	N/A	N/A	Tb927.10.14190	N/A	nucleoplasm(points) GO:0005737 GO:0005654	cytoplasm(reticulated), cytoplasm(strong, <10%), flagellar cytoplasm(strong, <10%), nuclear lumen(strong, <10%) GO:0005737 GO:0005654	Color2 [A=255, R=169, G=169, B=169]	1	4		+	12	12	12	42.8	42.8	42.8	49.993	0	77.333	41693000	48	0	7375800	0	10835000	7895300	6374000	9181900	317
	1.50239	0.948834	1.8909	mitochondrial malate dehydrogenase	Tb927.10.2560:mRNA-p1	Tb927.10.2560:mRNA-p1	Tb927.10.2560		Tb927.10.2560:mRNA-p1 | transcript=Tb927.10.2560:mRNA | gene=Tb927.10.2560 | organism=Trypanosoma_brucei_brucei_TREU927 | gene_product=mitochondrial malate dehydrogenase | transcript_product=mitochondrial malate dehydrogenase | location=Tb927_10_v5.1:66328	N/A	N/A	GO:0030060;GO:0003824;GO:0016615;GO:0016491;GO:0016616	L-malate dehydrogenase activity;catalytic activity;malate dehydrogenase activity;oxidoreductase activity;oxidoreductase activity, acting on the CH-OH group of donors, NAD or NADP as acceptor	GO:0005975;GO:0019752;GO:0006108;GO:0055114;GO:0006099	carbohydrate metabolic process;carboxylic acid metabolic process;malate metabolic process;obsolete oxidation-reduction process;tricarboxylic acid cycle	GO:0005737;GO:0020023;GO:0005743;GO:0005739	cytoplasm;kinetoplast;mitochondrial inner membrane;mitochondrion	GO:0030060;GO:0016615;GO:0016491	L-malate dehydrogenase activity;malate dehydrogenase activity;oxidoreductase activity	GO:0006099	tricarboxylic acid cycle	Tb927.10.2560	N/A	mitochondrion(75%), kinetoplast(region, strong, 75%) GO:0005739 GO:0020023		Color2 [A=255, R=169, G=169, B=169]	1	4		+	12	12	12	66.7	66.7	66.7	33.188	0	127.5	103070000	65	0	10823000	12413000	19259000	31452000	26935000	21967000	384
	1.142	0.9454	49086001		Tb927.11.3700.2:mRNA-p1;Tb927.11.3700.1:mRNA-p1	Tb927.11.3700.2:mRNA-p1;Tb927.11.3700.1:mRNA-p1	Tb927.11.3700.2;Tb927.11.3700.1		Tb927.11.3700.2:mRNA-p1 | transcript=Tb927.11.3700.2:mRNA | gene=Tb927.11.3700 | organism=Trypanosoma_brucei_brucei_TREU927 | gene_product=Uncharacterised ACR, YagE family COG1723, putative, unspecified product | transcript_product=unspecified product | lo																	Color2 [A=255, R=169, G=169, B=169]	1	4			5	5	5	11.1	11.1	11.1	61.003	0	9.9525	4413500	15	NaN	0	0	0	1838000	1384800	1685800	761
	1.15454	0.944901	2.04675	paraflagellar rod component, putative	Tb927.10.11300:mRNA-p1	Tb927.10.11300:mRNA-p1	Tb927.10.11300		Tb927.10.11300:mRNA-p1 | transcript=Tb927.10.11300:mRNA | gene=Tb927.10.11300 | organism=Trypanosoma_brucei_brucei_TREU927 | gene_product=paraflagellar rod component, putative | transcript_product=paraflagellar rod component, putative | location=Tb927_10_v	N/A	N/A	N/A	N/A	N/A	N/A	GO:0097014;GO:0005737;GO:0016281;GO:0031981;GO:0097740	ciliary plasm;cytoplasm;eukaryotic translation initiation factor 4F complex;nuclear lumen;paraflagellar rod	N/A	N/A	N/A	N/A	Tb927.10.11300	N/A	cytoplasm, flagellar cytoplasm, nuclear lumen GO:0097740 GO:0005737 GO:0097014 GO:0031981	paraflagellar rod GO:0097740 GO:0005737 GO:0097014 GO:0031981	Color2 [A=255, R=169, G=169, B=169]	1	4		+	4	4	4	39.7	39.7	39.7	14.328	0	14.01	40877000	22	0	6229000	5224900	5058000	10653000	6706700	16436000	250
	0.165529	0.9418	1.09911	polyubiquitin, putative;polyubiquitin, putative;ubiquitin-60S ribosomal protein L40;ubiquitin-60S ribosomal protein L40;polyubiquitin, putative	Tb927.11.13007:mRNA-p1;Tb927.11.13003:mRNA-p1;Tb11.v5.0537.1-p1;Tb927.11.9920:mRNA-p1;Tb11.01.1680.v5.1-p1	Tb927.11.13007:mRNA-p1;Tb927.11.13003:mRNA-p1;Tb11.v5.0537.1-p1;Tb927.11.9920:mRNA-p1;Tb11.01.1680.v5.1-p1	Tb927.11.13007;Tb927.11.13003;Tb11.v5.0537;Tb927.11.9920;Tb11.01.1680.v5		Tb927.11.13007:mRNA-p1 | transcript=Tb927.11.13007:mRNA | gene=Tb927.11.13007 | organism=Trypanosoma_brucei_brucei_TREU927 | gene_product=ubiquitin-60S ribosomal protein L40 | transcript_product=ubiquitin-60S ribosomal protein L40 | location=Tb927_11_v5.1:	N/A;N/A;GO:0005840;GO:0005840;N/A	N/A;N/A;ribosome;ribosome;N/A	GO:0005515;GO:0005515;GO:0005515;GO:0003735;GO:0005515;GO:0003735;GO:0005515	protein binding;protein binding;protein binding;structural constituent of ribosome;protein binding;structural constituent of ribosome;protein binding	N/A;N/A;GO:0006412;GO:0006412;N/A	N/A;N/A;translation;translation;N/A	N/A;N/A;N/A;N/A;GO:0097014;GO:0005737;GO:0120118;GO:0031981;GO:0005634;GO:0030133	N/A;N/A;N/A;N/A;ciliary plasm;cytoplasm;flagella connector;nuclear lumen;nucleus;transport vesicle	N/A;N/A;N/A;N/A;GO:0031386;GO:0031625	N/A;N/A;N/A;N/A;protein tag;ubiquitin protein ligase binding	N/A;N/A;N/A;N/A;GO:0006464;GO:0019941;GO:0016567	N/A;N/A;N/A;N/A;cellular protein modification process;modification-dependent protein catabolic process;protein ubiquitination	Tb11.01.1680.v5;Tb11.v5.0537;Tb927.11.13003;Tb927.11.13007;Tb927.11.9920	N/A;N/A;N/A;N/A;N/A	cytoplasm(points) GO:0005737 GO:0097014 GO:0031981 GO:0120118 GO:0030133	cytoplasm, flagellar cytoplasm, nuclear lumen, flagella connector, endocytic GO:0005737 GO:0097014 GO:0031981 GO:0120118 GO:0030133	Color2 [A=255, R=169, G=169, B=169]	1	4		+	4	4	4	36.7	36.7	36.7	14.656	0	37.553	35524000	17	0	10925000	9808200	0	11436000	11352000	0	58
	0.549144	0.941699	2.42803	Golgi/lysosome glycoprotein 1	Tb927.8.1870:mRNA-p1	Tb927.8.1870:mRNA-p1	Tb927.8.1870		Tb927.8.1870:mRNA-p1 | transcript=Tb927.8.1870:mRNA | gene=Tb927.8.1870 | organism=Trypanosoma_brucei_brucei_TREU927 | gene_product=Golgi/lysosome glycoprotein 1 | transcript_product=Golgi/lysosome glycoprotein 1 | location=Tb927_08_v5.1:610513-612363(-) |	GO:0016021	integral component of membrane	N/A	N/A	N/A	N/A	GO:0005794;GO:0005765;GO:0005764;GO:0030133	Golgi apparatus;lysosomal membrane;lysosome;transport vesicle	N/A	N/A	N/A	N/A	Tb927.8.1870	NN: MRRSFFVALLLQLSHASVRA	golgi apparatus(50%), endocytic(50%) GO:0005794 GO:0030133		Color2 [A=255, R=169, G=169, B=169]	1	4		+	7	7	7	18.2	18.2	18.2	67.597	0	18.428	4607100	14	1	1687500	0	0	2240800	1856500	0	1517
	0.486303	0.891267	42650001	ATP-dependent DEAD/H RNA helicase, putative	Tb927.10.6260:mRNA-p1;Tb11.v5.0279.1-p1	Tb927.10.6260:mRNA-p1	Tb927.10.6260		Tb927.10.6260:mRNA-p1 | transcript=Tb927.10.6260:mRNA | gene=Tb927.10.6260 | organism=Trypanosoma_brucei_brucei_TREU927 | gene_product=ATP-dependent DEAD/H RNA helicase, putative | transcript_product=ATP-dependent DEAD/H RNA helicase, putative | location=T	N/A	N/A	GO:0005524;GO:0003723;GO:0004386;GO:0003676	ATP binding;RNA binding;helicase activity;nucleic acid binding	N/A	N/A	GO:0005730;GO:0005634	nucleolus;nucleus	GO:0005524;GO:0004386	ATP binding;helicase activity	GO:0000463;GO:0006139	maturation of LSU-rRNA from tricistronic rRNA transcript (SSU-rRNA, 5.8S rRNA, LSU-rRNA);nucleobase-containing compound metabolic process	Tb927.10.6260	N/A			Color2 [A=255, R=169, G=169, B=169]	1	4		+	9	9	9	24.7	24.7	24.7	68.678	0	26.984	4572800	16	0	0	0	0	2319800	1945200	0	460
	0.58212	0.888601	1.87695	importin alpha subunit, putative	Tb927.6.2640:mRNA-p1	Tb927.6.2640:mRNA-p1	Tb927.6.2640		Tb927.6.2640:mRNA-p1 | transcript=Tb927.6.2640:mRNA | gene=Tb927.6.2640 | organism=Trypanosoma_brucei_brucei_TREU927 | gene_product=importin alpha subunit, putative | transcript_product=importin alpha subunit, putative | location=Tb927_06_v5.1:793568-79516	GO:0005737	cytoplasm	GO:0061608;GO:0005515	nuclear import signal receptor activity;protein binding	GO:0006606	protein import into nucleus	GO:0005643;GO:0005730;GO:0005654;GO:0005634	nuclear pore;nucleolus;nucleoplasm;nucleus	GO:0061608;GO:0008139	nuclear import signal receptor activity;nuclear localization sequence binding	GO:0006607	NLS-bearing protein import into nucleus	Tb927.6.2640	N/A	nucleolus(strong), nucleoplasm GO:0005730 GO:0005643 GO:0005654	nucleolus, nuclear pore GO:0005730 GO:0005643 GO:0005654	Color2 [A=255, R=169, G=169, B=169]	1	4		+	4	4	4	11.6	11.6	11.6	58.065	0	12.24	5736300	13	0	0	1070400	1029500	2136400	1805000	0	1289
	0.551646	0.8831	1.58792	hypothetical protein, conserved	Tb927.5.1910:mRNA-p1	Tb927.5.1910:mRNA-p1	Tb927.5.1910		Tb927.5.1910:mRNA-p1 | transcript=Tb927.5.1910:mRNA | gene=Tb927.5.1910 | organism=Trypanosoma_brucei_brucei_TREU927 | gene_product=hypothetical protein, conserved | transcript_product=hypothetical protein, conserved | location=Tb927_05_v5.1:649050-652553(	N/A	N/A	N/A	N/A	N/A	N/A	GO:0030133	transport vesicle	N/A	N/A	N/A	N/A	Tb927.5.1910	N/A	cytoplasm(weak), endocytic GO:0030133	endocytic GO:0030133	Color2 [A=255, R=169, G=169, B=169]	1	4		+	6	6	6	6.8	6.8	6.8	126.97	0	30.191	5057400	16	0	1387700	1019100	0	1868200	1953600	0	1186
	0.962451	0.869067	4.57058	eukaryotic translation initiation factor 4 gamma 3	Tb927.8.4820:mRNA-p1;Tb11.v5.0659.1-p1	Tb927.8.4820:mRNA-p1	Tb927.8.4820		Tb927.8.4820:mRNA-p1 | transcript=Tb927.8.4820:mRNA | gene=Tb927.8.4820 | organism=Trypanosoma_brucei_brucei_TREU927 | gene_product=eukaryotic translation initiation factor 4 gamma 3 | transcript_product=eukaryotic translation initiation factor 4 gamma 3 |	N/A	N/A	GO:0003723;GO:0005515	RNA binding;protein binding	N/A	N/A	GO:0005737;GO:0010494;GO:0016281;GO:0005844	cytoplasm;cytoplasmic stress granule;eukaryotic translation initiation factor 4F complex;polysome	GO:0003729;GO:0003743	mRNA binding;translation initiation factor activity	GO:0010608;GO:0006412	posttranscriptional regulation of gene expression;translation	Tb927.8.4820	N/A	cytoplasm GO:0005737	cytoplasm(patchy) GO:0005737	Color2 [A=255, R=169, G=169, B=169]	1	4		+	7	7	7	16.7	16.7	16.7	69.338	0	18.573	2122300	14	0	0	0	405780	1064600	790050	0	1565
	0.563206	0.8636	34740501	60S ribosomal export protein NMD3	Tb927.7.970:mRNA-p1	Tb927.7.970:mRNA-p1	Tb927.7.970		Tb927.7.970:mRNA-p1 | transcript=Tb927.7.970:mRNA | gene=Tb927.7.970 | organism=Trypanosoma_brucei_brucei_TREU927 | gene_product=60S ribosomal export protein NMD3 | transcript_product=60S ribosomal export protein NMD3 | location=Tb927_07_v5.1:250779-252407	N/A	N/A	GO:0043023	ribosomal large subunit binding	N/A	N/A	GO:0005737;GO:0005654;GO:0005634;GO:0097740	cytoplasm;nucleoplasm;nucleus;paraflagellar rod	GO:0043023	ribosomal large subunit binding	GO:0006406;GO:0006364;GO:0000055	mRNA export from nucleus;rRNA processing;ribosomal large subunit export from nucleus	Tb927.7.970	N/A	paraflagellar rod, cytoplasm(reticulated, patchy), nucleoplasm GO:0097740 GO:0005737 GO:0005654		Color2 [A=255, R=169, G=169, B=169]	1	4		+	3	3	3	7.2	7.2	7.2	62.792	0	9.3506	2975100	9	0	0	0	0	1242900	867550	1363600	1493
	0.885982	0.8588	1.9781	T-complex protein 1, alpha subunit, putative	Tb927.11.16760:mRNA-p1	Tb927.11.16760:mRNA-p1	Tb927.11.16760		Tb927.11.16760:mRNA-p1 | transcript=Tb927.11.16760:mRNA | gene=Tb927.11.16760 | organism=Trypanosoma_brucei_brucei_TREU927 | gene_product=T-complex protein 1, alpha subunit, putative | transcript_product=T-complex protein 1, alpha subunit, putative | locat	N/A	N/A	GO:0005524;GO:0051082	ATP binding;unfolded protein binding	GO:0006457	protein folding	GO:0005832;GO:0097014;GO:0005737	chaperonin-containing T-complex;ciliary plasm;cytoplasm	GO:0051082	unfolded protein binding	GO:0006457;GO:0051726	protein folding;regulation of cell cycle	Tb927.11.16760	N/A	cytoplasm GO:0005737 GO:0097014	cytoplasm, flagellar cytoplasm GO:0005737 GO:0097014	Color2 [A=255, R=169, G=169, B=169]	1	4		+	17	17	17	36.1	36.1	36.1	59.432	0	145.28	36091000	59	0	5138000	4554100	4602300	13584000	9930400	4761400	691
	1.54716	0.856334	1.77611	Thioredoxin-like/Protein of unknown function (DUF3638)/Protein of unknown function (DUF3645), putative	Tb927.8.7990:mRNA-p1	Tb927.8.7990:mRNA-p1	Tb927.8.7990		Tb927.8.7990:mRNA-p1 | transcript=Tb927.8.7990:mRNA | gene=Tb927.8.7990 | organism=Trypanosoma_brucei_brucei_TREU927 | gene_product=Thioredoxin-like/Protein of unknown function (DUF3638)/Protein of unknown function (DUF3645), putative | transcript_product=	N/A	N/A	GO:0046872	metal ion binding	N/A	N/A	GO:0005737;GO:0005654	cytoplasm;nucleoplasm	N/A	N/A	N/A	N/A	Tb927.8.7990	N/A	nucleoplasm, cytoplasm GO:0005654 GO:0005737	cytoplasm(reticulated, weak) GO:0005654 GO:0005737	Color2 [A=255, R=169, G=169, B=169]	1	4		+	34	34	34	11.8	11.8	11.8	550.54	0	100.16	24144000	72	0	3713800	2444900	4143200	6861700	5319400	6116200	1636
	0.339767	0.850033	1.94828	Glycosyl hydrolase family 65 central catalytic domain/Haloacid dehalogenase-like hydrolase, putative	Tb927.4.2410:mRNA-p1	Tb927.4.2410:mRNA-p1	Tb927.4.2410		Tb927.4.2410:mRNA-p1 | transcript=Tb927.4.2410:mRNA | gene=Tb927.4.2410 | organism=Trypanosoma_brucei_brucei_TREU927 | gene_product=Glycosyl hydrolase family 65 central catalytic domain/Haloacid dehalogenase-like hydrolase, putative | transcript_product=Gl	N/A	N/A	GO:0003824	catalytic activity	GO:0005975	carbohydrate metabolic process	GO:0005737	cytoplasm	GO:0004553	hydrolase activity, hydrolyzing O-glycosyl compounds	GO:0005975	carbohydrate metabolic process	Tb927.4.2410	N/A	cytoplasm(points) GO:0005737	cytoplasm GO:0005737	Color2 [A=255, R=169, G=169, B=169]	1	4		+	9	9	9	10.3	10.3	10.3	128.37	0	20.312	8283100	22	0	1949000	0	0	1739200	2058000	0	1111
	0.537503	0.848133	2.7509e+07	metallo-peptidase, Clan MF, Family M17	Tb927.8.3060:mRNA-p1	Tb927.8.3060:mRNA-p1	Tb927.8.3060		Tb927.8.3060:mRNA-p1 | transcript=Tb927.8.3060:mRNA | gene=Tb927.8.3060 | organism=Trypanosoma_brucei_brucei_TREU927 | gene_product=metallo-peptidase, Clan MF, Family M17 | transcript_product=metallo-peptidase, Clan MF, Family M17 | location=Tb927_08_v5.1:	GO:0005737	cytoplasm	GO:0030145;GO:0070006	manganese ion binding;metalloaminopeptidase activity	GO:0019538;GO:0006508	protein metabolic process;proteolysis	GO:0030863;GO:0005622	cortical cytoskeleton;intracellular anatomical structure	GO:0004177	aminopeptidase activity	GO:0006508	proteolysis	Tb927.8.3060	N/A		flagellum(distal, 25%), cortical cytoskeleton(middle, strong) GO:0030863	Color2 [A=255, R=169, G=169, B=169]	1	4		+	7	7	7	20.3	20.3	20.3	71.314	0	20.731	2865600	15	0	0	0	0	1543900	1207000	0	1540
	0.369797	0.835899	1.64998	isopentenyl-diphosphate delta-isomerase (type II)	Tb927.9.9000:mRNA-p1	Tb927.9.9000:mRNA-p1	Tb927.9.9000		Tb927.9.9000:mRNA-p1 | transcript=Tb927.9.9000:mRNA | gene=Tb927.9.9000 | organism=Trypanosoma_brucei_brucei_TREU927 | gene_product=isopentenyl-diphosphate delta-isomerase (type II) | transcript_product=isopentenyl-diphosphate delta-isomerase (type II) | l	N/A	N/A	GO:0010181;GO:0003824;GO:0004452;GO:0046872;GO:0016491	FMN binding;catalytic activity;isopentenyl-diphosphate delta-isomerase activity;metal ion binding;oxidoreductase activity	GO:0008299	isoprenoid biosynthetic process	GO:0005737;GO:0020015	cytoplasm;glycosome	N/A	N/A	GO:0008299	isoprenoid biosynthetic process	Tb927.9.9000	N/A	cytoplasm GO:0020015 GO:0005737	glycosome GO:0020015 GO:0005737	Color2 [A=255, R=169, G=169, B=169]	1	4		+	6	6	6	33.7	33.7	33.7	38.986	0	24.444	14184000	15	0	0	0	4332100	2467700	1888400	2791800	1814
	0.578089	0.830967	2.4212e+07	pteridine transporter, putative	Tb927.10.9080:mRNA-p1	Tb927.10.9080:mRNA-p1	Tb927.10.9080		Tb927.10.9080:mRNA-p1 | transcript=Tb927.10.9080:mRNA | gene=Tb927.10.9080 | organism=Trypanosoma_brucei_brucei_TREU927 | gene_product=pteridine transporter, putative | transcript_product=pteridine transporter, putative | location=Tb927_10_v5.1:2250745-225	GO:0016021	integral component of membrane	N/A	N/A	N/A	N/A	GO:0005737;GO:0120267;GO:0030133	cytoplasm;pellicular membrane;transport vesicle	GO:0015224	biopterin transmembrane transporter activity	GO:0015877	biopterin transport	Tb927.10.9080	N/A	endocytic, pellicular membrane GO:0030133 GO:0120267	cytoplasm(weak, reticulated) GO:0030133 GO:0120267	Color2 [A=255, R=169, G=169, B=169]	1	4		+	3	3	3	7.7	7.7	7.7	69.998	0	12.962	2480000	7	11	0	0	0	1127500	0	1293700	519
	0.450677	0.8304	2.14648		Tb927.4.4910.2:mRNA-p1;Tb927.4.4910.1:mRNA-p1	Tb927.4.4910.2:mRNA-p1;Tb927.4.4910.1:mRNA-p1	Tb927.4.4910.2;Tb927.4.4910.1		Tb927.4.4910.2:mRNA-p1 | transcript=Tb927.4.4910.2:mRNA | gene=Tb927.4.4910 | organism=Trypanosoma_brucei_brucei_TREU927 | gene_product=3,2-trans-enoyl-CoA isomerase, mitochondrial precursor, putative | transcript_product=3,2-trans-enoyl-CoA isomerase, mit																	Color2 [A=255, R=169, G=169, B=169]	1	4			6	3	3	18.5	12.5	12.5	45.333	0	22.602	10653000	10	NaN	1903700	1899500	0	5180800	2982700	0	1153
	1.0442	0.8128	1.65812	eukaryotic translation initiation factor 3 subunit g	Tb927.4.1930:mRNA-p1	Tb927.4.1930:mRNA-p1	Tb927.4.1930		Tb927.4.1930:mRNA-p1 | transcript=Tb927.4.1930:mRNA | gene=Tb927.4.1930 | organism=Trypanosoma_brucei_brucei_TREU927 | gene_product=eukaryotic translation initiation factor 3 subunit g | transcript_product=eukaryotic translation initiation factor 3 subunit	GO:0005737;GO:0005852	cytoplasm;eukaryotic translation initiation factor 3 complex	GO:0003676;GO:0003743	nucleic acid binding;translation initiation factor activity	N/A	N/A	GO:0005737;GO:0005852	cytoplasm;eukaryotic translation initiation factor 3 complex	GO:0003723;GO:0003729	RNA binding;mRNA binding	GO:0006396	RNA processing	Tb927.4.1930	N/A		cytoplasm(patchy) GO:0005737	Color2 [A=255, R=169, G=169, B=169]	1	4		+	6	6	6	37.1	37.1	37.1	31.293	0	48.692	14553000	30	0	1272100	1821800	2978400	3276400	3057500	3734700	1099
	0.149006	0.806199	1.21976	40S ribosomal protein S23, putative;40S ribosomal protein S23, putative	Tb927.10.1090:mRNA-p1;Tb927.10.1080:mRNA-p1	Tb927.10.1090:mRNA-p1;Tb927.10.1080:mRNA-p1	Tb927.10.1090;Tb927.10.1080		Tb927.10.1090:mRNA-p1 | transcript=Tb927.10.1090:mRNA | gene=Tb927.10.1090 | organism=Trypanosoma_brucei_brucei_TREU927 | gene_product=40S ribosomal protein S23, putative | transcript_product=40S ribosomal protein S23, putative | location=Tb927_10_v5.1:290	GO:0005840;GO:0015935;GO:0005840;GO:0015935	ribosome;small ribosomal subunit;ribosome;small ribosomal subunit	GO:0003735;GO:0003735	structural constituent of ribosome;structural constituent of ribosome	GO:0006412;GO:0006412	translation;translation	GO:0005737;GO:0022627;GO:0005730;GO:0005840;GO:0022627;GO:0005730;GO:0005840	cytoplasm;cytosolic small ribosomal subunit;nucleolus;ribosome;cytosolic small ribosomal subunit;nucleolus;ribosome	GO:0003723;GO:0003735;GO:0003723;GO:0003735	RNA binding;structural constituent of ribosome;RNA binding;structural constituent of ribosome	GO:0006412;GO:0006412	translation;translation	Tb927.10.1080;Tb927.10.1090	N/A;N/A	nucleolus(strong), cytoplasm GO:0005730 GO:0005737	nucleolus GO:0005730 GO:0005737	Color2 [A=255, R=169, G=169, B=169]	1	4		+	3	3	3	22.4	22.4	22.4	15.928	0	10.624	58153000	15	0	0	0	14476000	9478000	0	8179200	240
	1.67211	0.804366	1.71164	centrin-1	Tb927.4.2260:mRNA-p1	Tb927.4.2260:mRNA-p1	Tb927.4.2260		Tb927.4.2260:mRNA-p1 | transcript=Tb927.4.2260:mRNA | gene=Tb927.4.2260 | organism=Trypanosoma_brucei_brucei_TREU927 | gene_product=centrin-1 | transcript_product=centrin-1 | location=Tb927_04_v5.1:585251-585799(+) | protein_length=182 | sequence_SO=chromo	N/A	N/A	GO:0005509	calcium ion binding	N/A	N/A	GO:0005813;GO:0005737;GO:0005815;GO:0005739	centrosome;cytoplasm;microtubule organizing center;mitochondrion	GO:0005509;GO:0008017	calcium ion binding;microtubule binding	GO:0007099	centriole replication	Tb927.4.2260	N/A	cytoplasm(points), cytoplasm(weak, reticulated) GO:0005737		Color2 [A=255, R=169, G=169, B=169]	1	4		+	4	4	4	35.2	35.2	35.2	21.119	0	33.34	27858000	17	0	3490700	3626300	5495200	7795400	7069300	6722900	1109
	0.342827	0.799801	1.44748	phosphatidylinositol 3-kinase, putative	Tb927.8.6210:mRNA-p1	Tb927.8.6210:mRNA-p1	Tb927.8.6210		Tb927.8.6210:mRNA-p1 | transcript=Tb927.8.6210:mRNA | gene=Tb927.8.6210 | organism=Trypanosoma_brucei_brucei_TREU927 | gene_product=phosphatidylinositol 3-kinase, putative | transcript_product=phosphatidylinositol 3-kinase, putative | location=Tb927_08_v5.	N/A	N/A	GO:0016303;GO:0005524;GO:0016301	1-phosphatidylinositol-3-kinase activity;ATP binding;kinase activity	GO:0046854;GO:0048015	phosphatidylinositol phosphate biosynthetic process;phosphatidylinositol-mediated signaling	GO:0005737;GO:0005768;GO:0016020;GO:0005777;GO:0000407;GO:0005942;GO:0034271;GO:0034272;GO:0030133	cytoplasm;endosome;membrane;peroxisome;phagophore assembly site;phosphatidylinositol 3-kinase complex;phosphatidylinositol 3-kinase complex, class III, type I;phosphatidylinositol 3-kinase complex, class III, type II;transport vesicle	GO:0016303;GO:0052742;GO:0016773	1-phosphatidylinositol-3-kinase activity;phosphatidylinositol kinase activity;phosphotransferase activity, alcohol group as acceptor	GO:0000045;GO:0030242;GO:0006897;GO:0046854;GO:0036092;GO:0048015	autophagosome assembly;autophagy of peroxisome;endocytosis;phosphatidylinositol phosphate biosynthetic process;phosphatidylinositol-3-phosphate biosynthetic process;phosphatidylinositol-mediated signaling	Tb927.8.6210	N/A	cytoplasm(reticulated, weak), endocytic(weak) GO:0030133	cytoplasm(weak), endocytic GO:0030133	Color2 [A=255, R=169, G=169, B=169]	1	4		+	10	10	10	17.4	17.4	17.4	106.22	0	43.487	9940900	22	0	1801500	0	2365400	1990600	1290000	2750900	1603
	0.287057	0.795367	2.35026	eukaryotic translation initiation factor 3 subunit 8, putative;eukaryotic translation initiation factor 3 subunit c;eukaryotic translation initiation factor 3 subunit c	Tb927.10.8290:mRNA-p1;Tb927.10.8270:mRNA-p1;Tb11.v5.0877.1-p1	Tb927.10.8290:mRNA-p1;Tb927.10.8270:mRNA-p1;Tb11.v5.0877.1-p1	Tb927.10.8290;Tb927.10.8270;Tb11.v5.0877		Tb927.10.8290:mRNA-p1 | transcript=Tb927.10.8290:mRNA | gene=Tb927.10.8290 | organism=Trypanosoma_brucei_brucei_TREU927 | gene_product=eukaryotic translation initiation factor 3 subunit c | transcript_product=eukaryotic translation initiation factor 3 subu	GO:0005852;GO:0005852;GO:0005852	eukaryotic translation initiation factor 3 complex;eukaryotic translation initiation factor 3 complex;eukaryotic translation initiation factor 3 complex	GO:0003723;GO:0003743;GO:0031369;GO:0003723;GO:0003743;GO:0031369;GO:0003723;GO:0003743;GO:0031369	RNA binding;translation initiation factor activity;translation initiation factor binding;RNA binding;translation initiation factor activity;translation initiation factor binding;RNA binding;translation initiation factor activity;translation initiation factor binding	GO:0006413;GO:0006413;GO:0006413	translational initiation;translational initiation;translational initiation	N/A;GO:0005737;GO:0005852;GO:0005737;GO:0005852	N/A;cytoplasm;eukaryotic translation initiation factor 3 complex;cytoplasm;eukaryotic translation initiation factor 3 complex	N/A;GO:0003729;GO:0031369;GO:0003729;GO:0031369	N/A;mRNA binding;translation initiation factor binding;mRNA binding;translation initiation factor binding	N/A;GO:0006413;GO:0006413	N/A;translational initiation;translational initiation	Tb11.v5.0877;Tb927.10.8270;Tb927.10.8290	N/A;N/A;N/A	cytoplasm(patchy, <10%), cytoplasm(points) GO:0005737	cytoplasm(patchy) GO:0005737;cytoplasm(patchy) GO:0005737	Color2 [A=255, R=169, G=169, B=169]	1	4		+	11	11	11	16.9	16.9	16.9	84.339	0	23.9	7982400	22	0	0	0	2345400	2875800	2636500	0	502
	0.6913	0.7725	1.93668	ATP-dependent DEAD/H RNA helicase, putative;ATP-dependent RNA helicase SUB2, putative	Tb927.10.540:mRNA-p1;Tb11.v5.0414.1-p1	Tb927.10.540:mRNA-p1;Tb11.v5.0414.1-p1	Tb927.10.540;Tb11.v5.0414		Tb927.10.540:mRNA-p1 | transcript=Tb927.10.540:mRNA | gene=Tb927.10.540 | organism=Trypanosoma_brucei_brucei_TREU927 | gene_product=ATP-dependent RNA helicase SUB2, putative | transcript_product=ATP-dependent RNA helicase SUB2, putative | location=Tb927_10	N/A;N/A	N/A;N/A	GO:0005524;GO:0004386;GO:0003676;GO:0005524;GO:0004386;GO:0003676	ATP binding;helicase activity;nucleic acid binding;ATP binding;helicase activity;nucleic acid binding	N/A;N/A	N/A;N/A	GO:0005654;GO:0005634;GO:0005654;GO:0005634	nucleoplasm;nucleus;nucleoplasm;nucleus	GO:0005524;GO:0003723;GO:0003724;GO:0000993;GO:0004386;GO:0003729;GO:0005524;GO:0003723;GO:0003724;GO:0001042;GO:0000993;GO:0004386;GO:0003729	ATP binding;RNA binding;RNA helicase activity;RNA polymerase II complex binding;helicase activity;mRNA binding;ATP binding;RNA binding;RNA helicase activity;RNA polymerase I core binding;RNA polymerase II complex binding;helicase activity;mRNA binding	GO:0016071;GO:0016071	mRNA metabolic process;mRNA metabolic process	Tb11.v5.0414;Tb927.10.540	N/A;N/A	nucleoplasm GO:0005654		Color2 [A=255, R=169, G=169, B=169]	1	4		+	7	7	7	20.6	20.6	20.6	49.226	0	24.694	8734600	21	0	0	2173400	1607300	2053100	1959500	3309400	111
	0.446677	0.769833	3.6769	Nrap protein, putative	Tb927.10.13180:mRNA-p1	Tb927.10.13180:mRNA-p1	Tb927.10.13180		Tb927.10.13180:mRNA-p1 | transcript=Tb927.10.13180:mRNA | gene=Tb927.10.13180 | organism=Trypanosoma_brucei_brucei_TREU927 | gene_product=Nrap protein, putative | transcript_product=Nrap protein, putative | location=Tb927_10_v5.1:3204646-3208356(-) | prote	N/A	N/A	GO:0003723	RNA binding	N/A	N/A	GO:0032545;GO:0034456;GO:0005730;GO:0005634;GO:0032040	CURI complex;UTP-C complex;nucleolus;nucleus;small-subunit processome	N/A	N/A	GO:0006364;GO:0006409	rRNA processing;tRNA export from nucleus	Tb927.10.13180	N/A	nucleolus GO:0005730	nucleolus GO:0005730	Color2 [A=255, R=169, G=169, B=169]	1	4		+	5	5	5	5.9	5.9	5.9	136.67	0	50.658	5582600	11	0	0	0	1169300	2425600	1873800	0	295
	0.490214	0.767634	1.59512	SUMO-interacting motif-containing protein	Tb927.4.4940:mRNA-p1	Tb927.4.4940:mRNA-p1	Tb927.4.4940		Tb927.4.4940:mRNA-p1 | transcript=Tb927.4.4940:mRNA | gene=Tb927.4.4940 | organism=Trypanosoma_brucei_brucei_TREU927 | gene_product=SUMO-interacting motif-containing protein | transcript_product=SUMO-interacting motif-containing protein | location=Tb927_04	N/A	N/A	N/A	N/A	N/A	N/A	GO:0005737	cytoplasm	N/A	N/A	N/A	N/A	Tb927.4.4940	N/A	cytoplasm(points, strong) GO:0005737	cytoplasm(patchy) GO:0005737	Color2 [A=255, R=169, G=169, B=169]	1	4		+	9	8	8	17.6	16.6	16.6	73.839	0	24.644	9761500	27	0	0	1562300	2371000	1954200	2360000	1959900	1154
	0.729073	0.755301	24066001	Kinesin-13 1	Tb927.9.3650:mRNA-p1	Tb927.9.3650:mRNA-p1	Tb927.9.3650		Tb927.9.3650:mRNA-p1 | transcript=Tb927.9.3650:mRNA | gene=Tb927.9.3650 | organism=Trypanosoma_brucei_brucei_TREU927 | gene_product=Kinesin-13 1 | transcript_product=Kinesin-13 1 | location=Tb927_09_v5.1:730832-732907(+) | protein_length=691 | sequence_SO=	GO:0005874	microtubule	GO:0005524;GO:0008017;GO:0003777	ATP binding;microtubule binding;microtubule motor activity	GO:0007018	microtubule-based movement	GO:0005875;GO:0005730;GO:0005654;GO:0005634;GO:0005819;GO:0000922	microtubule associated complex;nucleolus;nucleoplasm;nucleus;spindle;spindle pole	GO:0005524;GO:0003774	ATP binding;cytoskeletal motor activity	GO:0007052;GO:0010608;GO:0051983	mitotic spindle organization;posttranscriptional regulation of gene expression;regulation of chromosome segregation	Tb927.9.3650	N/A	nucleoplasm, nucleolus(peripheral), spindle GO:0005819 GO:0005634 GO:0005654 GO:0005730	spindle, nucleus(cell cycle dependent) GO:0005819 GO:0005634 GO:0005654 GO:0005730	Color2 [A=255, R=169, G=169, B=169]	1	4		+	4	4	4	11.3	11.3	11.3	77.434	0	10.194	2216500	8	0	0	0	0	1067800	0	1338800	1747
	0.203826	0.7547	1.47508	Histone H2B variant V	Tb927.11.7350:mRNA-p1	Tb927.11.7350:mRNA-p1	Tb927.11.7350		Tb927.11.7350:mRNA-p1 | transcript=Tb927.11.7350:mRNA | gene=Tb927.11.7350 | organism=Trypanosoma_brucei_brucei_TREU927 | gene_product=Histone H2B variant V | transcript_product=Histone H2B variant V | location=Tb927_11_v5.1:2071522-2071953(+) | protein_le	GO:0000786	nucleosome	GO:0003677;GO:0046982	DNA binding;protein heterodimerization activity	N/A	N/A	GO:0005654;GO:0005634	nucleoplasm;nucleus	GO:0003677	DNA binding	GO:0006260;GO:0006334	DNA replication;nucleosome assembly	Tb927.11.7350	N/A	nucleoplasm GO:0005654		Color2 [A=255, R=169, G=169, B=169]	1	4		+	3	3	3	25.2	25.2	25.2	15.786	0	9.9346	10121000	12	0	4594400	0	0	0	3147100	3630000	851
	2.04883	0.747067	1.67258	Eukaryotic initiation factor 4A-1	Tb927.9.4680:mRNA-p1	Tb927.9.4680:mRNA-p1	Tb927.9.4680		Tb927.9.4680:mRNA-p1 | transcript=Tb927.9.4680:mRNA | gene=Tb927.9.4680 | organism=Trypanosoma_brucei_brucei_TREU927 | gene_product=Eukaryotic initiation factor 4A-1 | transcript_product=Eukaryotic initiation factor 4A-1 | location=Tb927_09_v5.1:864680-865	N/A	N/A	GO:0005524;GO:0004386;GO:0003676	ATP binding;helicase activity;nucleic acid binding	N/A	N/A	GO:0005737;GO:0010494;GO:0005829;GO:0016281;GO:0005730;GO:0005844	cytoplasm;cytoplasmic stress granule;cytosol;eukaryotic translation initiation factor 4F complex;nucleolus;polysome	GO:0005524;GO:0008186;GO:0003724;GO:0004386;GO:0003729;GO:0003676;GO:0003743	ATP binding;ATP-dependent activity, acting on RNA;RNA helicase activity;helicase activity;mRNA binding;nucleic acid binding;translation initiation factor activity	GO:0002183;GO:0006139;GO:0006412	cytoplasmic translational initiation;nucleobase-containing compound metabolic process;translation	Tb927.9.4680	N/A	cytoplasm(patchy), nucleolus(50%) GO:0005737 GO:0005730		Color2 [A=255, R=169, G=169, B=169]	1	4		+	12	12	12	40.1	40.1	40.1	45.361	0	105.99	31069000	47	0	4147300	5596500	4668900	8811800	8229400	7065200	1763
	0.342989	0.745567	2.13738	Kinesin-13 3, putative	Tb927.11.5300:mRNA-p1	Tb927.11.5300:mRNA-p1	Tb927.11.5300		Tb927.11.5300:mRNA-p1 | transcript=Tb927.11.5300:mRNA | gene=Tb927.11.5300 | organism=Trypanosoma_brucei_brucei_TREU927 | gene_product=Kinesin-13 3, putative | transcript_product=Kinesin-13 3, putative | location=Tb927_11_v5.1:1510715-1512415(+) | protein_	GO:0005874	microtubule	GO:0005524;GO:0008017;GO:0003777	ATP binding;microtubule binding;microtubule motor activity	GO:0007018	microtubule-based movement	GO:0051286;GO:0036064;GO:0097542;GO:0005929;GO:0005737;GO:0005875;GO:0005634	cell tip;ciliary basal body;ciliary tip;cilium;cytoplasm;microtubule associated complex;nucleus	GO:0005524;GO:0003774	ATP binding;cytoskeletal motor activity	N/A	N/A	Tb927.11.5300	N/A	cell tip(anterior), cytoplasm, basal body(region), flagellum, flagellar tip, cell tip(posterior, 25%), hook complex(25%) GO:0097542 GO:0036064 GO:0051286 GO:0005737 GO:0005929	flagellar tip, basal body, cell tip(posterior), cytoplasm GO:0097542 GO:0036064 GO:0051286 GO:0005737 GO:0005929	Color2 [A=255, R=169, G=169, B=169]	1	4		+	5	5	5	12.9	12.9	12.9	62.524	0	34.125	3977200	17	0	1188700	0	0	1282400	0	1258300	798
	2.11553	0.7454	1.66669	heat shock 70 kDa protein, mitochondrial precursor, putative;heat shock 70 kDa protein, mitochondrial precursor, putative;heat shock 70 kDa protein, mitochondrial precursor, putative	Tb927.6.3800:mRNA-p1;Tb927.6.3750:mRNA-p1;Tb927.6.3740:mRNA-p1	Tb927.6.3800:mRNA-p1;Tb927.6.3750:mRNA-p1;Tb927.6.3740:mRNA-p1	Tb927.6.3800;Tb927.6.3750;Tb927.6.3740		Tb927.6.3800:mRNA-p1 | transcript=Tb927.6.3800:mRNA | gene=Tb927.6.3800 | organism=Trypanosoma_brucei_brucei_TREU927 | gene_product=heat shock 70 kDa protein, mitochondrial precursor, putative | transcript_product=heat shock 70 kDa protein, mitochondrial p	N/A;N/A;N/A	N/A;N/A;N/A	GO:0005524;GO:0051082;GO:0005524;GO:0051082;GO:0005524;GO:0051082	ATP binding;unfolded protein binding;ATP binding;unfolded protein binding;ATP binding;unfolded protein binding	GO:0006457;GO:0006457;GO:0006457	protein folding;protein folding;protein folding	GO:0005737;GO:0005739;GO:0005737;GO:0005739;GO:0005737;GO:0005739	cytoplasm;mitochondrion;cytoplasm;mitochondrion;cytoplasm;mitochondrion	GO:0005524;GO:0016887;GO:0031072;GO:0051787;GO:0044183;GO:0051082;GO:0005524;GO:0016887;GO:0031072;GO:0051787;GO:0044183;GO:0051082;GO:0005524;GO:0016887;GO:0031072;GO:0051787;GO:0044183;GO:0051082	ATP binding;ATP hydrolysis activity;heat shock protein binding;misfolded protein binding;protein folding chaperone;unfolded protein binding;ATP binding;ATP hydrolysis activity;heat shock protein binding;misfolded protein binding;protein folding chaperone;unfolded protein binding;ATP binding;ATP hydrolysis activity;heat shock protein binding;misfolded protein binding;protein folding chaperone;unfo…	GO:0034620;GO:0051085;GO:0010608;GO:0042026;GO:0006986;GO:0034620;GO:0051085;GO:0010608;GO:0042026;GO:0006986;GO:0034620;GO:0051085;GO:0010608;GO:0042026;GO:0006986	cellular response to unfolded protein;chaperone cofactor-dependent protein refolding;posttranscriptional regulation of gene expression;protein refolding;response to unfolded protein;cellular response to unfolded protein;chaperone cofactor-dependent protein refolding;posttranscriptional regulation of gene expression;protein refolding;response to unfolded protein;cellular response to unfolded prote…	Tb927.6.3740;Tb927.6.3750;Tb927.6.3800	N/A;N/A;N/A		cytoplasm GO:0005737	Color2 [A=255, R=169, G=169, B=169]	1	4		+	14	14	14	25.7	25.7	25.7	71.474	0	90.37	80828000	67	0	11761000	15609000	12053000	23795000	19936000	21975000	1313
	1.90869	0.734334	1.65038	WD40/YVTN repeat-like-containing protein	Tb927.11.4900:mRNA-p1	Tb927.11.4900:mRNA-p1	Tb927.11.4900		Tb927.11.4900:mRNA-p1 | transcript=Tb927.11.4900:mRNA | gene=Tb927.11.4900 | organism=Trypanosoma_brucei_brucei_TREU927 | gene_product=WD40/YVTN repeat-like-containing protein | transcript_product=WD40/YVTN repeat-like-containing protein | location=Tb927_1	N/A	N/A	GO:0005515	protein binding	N/A	N/A	GO:0005737	cytoplasm	N/A	N/A	N/A	N/A	Tb927.11.4900	N/A	cytoplasm(patchy), cytoplasm(points) GO:0005737		Color2 [A=255, R=169, G=169, B=169]	1	4		+	15	15	15	32.1	32.1	32.1	61.857	0	41.375	30921000	48	0	3910300	4758800	5614800	8579900	7868000	7126000	782
	0.400712	0.732833	31510001	transport protein particle (TRAPP) subunit, putative	Tb927.9.12150:mRNA-p1	Tb927.9.12150:mRNA-p1	Tb927.9.12150		Tb927.9.12150:mRNA-p1 | transcript=Tb927.9.12150:mRNA | gene=Tb927.9.12150 | organism=Trypanosoma_brucei_brucei_TREU927 | gene_product=transport protein particle (TRAPP) subunit, putative | transcript_product=transport protein particle (TRAPP) subunit, put	GO:0030008;GO:0005783	TRAPP complex;endoplasmic reticulum	N/A	N/A	GO:0048193	Golgi vesicle transport	GO:0030008;GO:1990070;GO:1990071;GO:1990072;GO:0097014;GO:0020016;GO:0005737;GO:0016020;GO:0030133	TRAPP complex;TRAPPI protein complex;TRAPPII protein complex;TRAPPIII protein complex;ciliary plasm;ciliary pocket;cytoplasm;membrane;transport vesicle	N/A	N/A	GO:0006888	endoplasmic reticulum to Golgi vesicle-mediated transport	Tb927.9.12150	N/A	flagellar pocket, cytoplasm, flagellar cytoplasm(weak), endocytic GO:0020016 GO:0030133 GO:0005737	flagellar pocket(region), endocytic, cytoplasm GO:0020016 GO:0030133 GO:0005737	Color2 [A=255, R=169, G=169, B=169]	1	4		+	2	2	2	12.9	12.9	12.9	23.01	0	4.1939	3342200	5	0	0	0	0	1438800	0	1712200	1685
	0.281219	0.7308	1.19629	calcium-translocating P-type ATPase	Tb927.5.3400:mRNA-p1	Tb927.5.3400:mRNA-p1	Tb927.5.3400		Tb927.5.3400:mRNA-p1 | transcript=Tb927.5.3400:mRNA | gene=Tb927.5.3400 | organism=Trypanosoma_brucei_brucei_TREU927 | gene_product=calcium-translocating P-type ATPase | transcript_product=calcium-translocating P-type ATPase | location=Tb927_05_v5.1:113129	GO:0016021	integral component of membrane	GO:0005524;GO:0005388;GO:0000166	ATP binding;P-type calcium transporter activity;nucleotide binding	GO:0006816	calcium ion transport	GO:0005783;GO:0005743;GO:0005635;GO:0005634	endoplasmic reticulum;mitochondrial inner membrane;nuclear envelope;nucleus	GO:0016887;GO:0005388;GO:0008553	ATP hydrolysis activity;P-type calcium transporter activity;P-type proton-exporting transporter activity	GO:0070588;GO:0006874	calcium ion transmembrane transport;cellular calcium ion homeostasis	Tb927.5.3400	N/A	endoplasmic reticulum, nuclear envelope(strong) GO:0005783 GO:0005635	endoplasmic reticulum, nuclear envelope GO:0005783 GO:0005635	Color2 [A=255, R=169, G=169, B=169]	1	4		+	9	9	9	13.5	13.5	13.5	110.32	0	30.719	6740300	24	10	3551200	2117400	0	1975900	2233200	2572200	1222
	1.04516	0.7281	1.58451	RNA-binding protein, putative	Tb927.9.6870:mRNA-p1	Tb927.9.6870:mRNA-p1	Tb927.9.6870		Tb927.9.6870:mRNA-p1 | transcript=Tb927.9.6870:mRNA | gene=Tb927.9.6870 | organism=Trypanosoma_brucei_brucei_TREU927 | gene_product=RNA-binding protein, putative | transcript_product=RNA-binding protein, putative | location=Tb927_09_v5.1:1125929-1126375(+)	N/A	N/A	GO:0003676	nucleic acid binding	N/A	N/A	GO:0016607;GO:0005730;GO:0005634	nuclear speck;nucleolus;nucleus	GO:0003723	RNA binding	GO:0006396;GO:0045292;GO:0000381	RNA processing;mRNA cis splicing, via spliceosome;regulation of alternative mRNA splicing, via spliceosome	Tb927.9.6870	N/A	nucleolus(strong), nucleoplasm(weak) GO:0005634 GO:0005730	nucleus GO:0005634 GO:0005730	Color2 [A=255, R=169, G=169, B=169]	1	4		+	3	3	3	23.6	23.6	23.6	17.565	0	12.295	13648000	14	0	1349400	2573900	2699000	3640400	3617400	3235300	1784
	0.842149	0.727667	4.78753	glycyl-tRNA synthetase, putative	Tb927.11.9640:mRNA-p1	Tb927.11.9640:mRNA-p1	Tb927.11.9640		Tb927.11.9640:mRNA-p1 | transcript=Tb927.11.9640:mRNA | gene=Tb927.11.9640 | organism=Trypanosoma_brucei_brucei_TREU927 | gene_product=glycyl-tRNA synthetase, putative | transcript_product=glycyl-tRNA synthetase, putative | location=Tb927_11_v5.1:2620333-2	GO:0005737	cytoplasm	GO:0005524;GO:0004812;GO:0004820;GO:0000166	ATP binding;aminoacyl-tRNA ligase activity;glycine-tRNA ligase activity;nucleotide binding	GO:0006426;GO:0006418	glycyl-tRNA aminoacylation;tRNA aminoacylation for protein translation	GO:0005737;GO:0009345;GO:0005739	cytoplasm;glycine-tRNA ligase complex;mitochondrion	GO:0004820	glycine-tRNA ligase activity	GO:0006426;GO:0070150;GO:0006412	glycyl-tRNA aminoacylation;mitochondrial glycyl-tRNA aminoacylation;translation	Tb927.11.9640	N/A	cytoplasm(50%), cytoplasm(weak, 50%) GO:0005737	cytoplasm GO:0005737	Color2 [A=255, R=169, G=169, B=169]	1	4		+	4	4	4	9.1	9.1	9.1	70.175	0	57.516	3433500	11	0	0	0	724140	956160	741280	1769400	902
	0.315717	0.7274	1.45222	phosphatidylinositol 3-related kinase, putative	Tb927.11.14680:mRNA-p1	Tb927.11.14680:mRNA-p1	Tb927.11.14680		Tb927.11.14680:mRNA-p1 | transcript=Tb927.11.14680:mRNA | gene=Tb927.11.14680 | organism=Trypanosoma_brucei_brucei_TREU927 | gene_product=phosphatidylinositol 3-related kinase, putative | transcript_product=phosphatidylinositol 3-related kinase, putative |	GO:0016021	integral component of membrane	GO:0005524;GO:0016301;GO:0005515;GO:0106310;GO:0106311	ATP binding;kinase activity;protein binding;protein serine kinase activity;protein threonine kinase activity	N/A	N/A	GO:0005737;GO:0005730;GO:0005634	cytoplasm;nucleolus;nucleus	GO:0016303;GO:0004674	1-phosphatidylinositol-3-kinase activity;protein serine/threonine kinase activity	GO:0000077;GO:0034613;GO:0034644;GO:0072711;GO:0071479;GO:0072703;GO:0044819;GO:0000278;GO:0007093;GO:1902412;GO:0000723	DNA damage checkpoint signaling;cellular protein localization;cellular response to UV;cellular response to hydroxyurea;cellular response to ionizing radiation;cellular response to methyl methanesulfonate;mitotic G1/S transition checkpoint signaling;mitotic cell cycle;mitotic cell cycle checkpoint si	Tb927.11.14680	N/A	cytoplasm(reticulated, points) GO:0005730 GO:0005737	nucleolus(peripheral) GO:0005730 GO:0005737	Color2 [A=255, R=169, G=169, B=169]	1	4		+	30	30	30	15.6	15.6	15.6	320.59	0	112.54	27571000	72	1	3802300	1093400	6837000	7982800	6611700	2444000	648
	0.16997	0.726267	2.04463	Glucose-6-phosphate 1-epimerase, putative	Tb927.4.1360:mRNA-p1	Tb927.4.1360:mRNA-p1	Tb927.4.1360		Tb927.4.1360:mRNA-p1 | transcript=Tb927.4.1360:mRNA | gene=Tb927.4.1360 | organism=Trypanosoma_brucei_brucei_TREU927 | gene_product=Glucose-6-phosphate 1-epimerase, putative | transcript_product=Glucose-6-phosphate 1-epimerase, putative | location=Tb927_04	N/A	N/A	GO:0030246;GO:0003824;GO:0016853	carbohydrate binding;catalytic activity;isomerase activity	GO:0005975	carbohydrate metabolic process	GO:0005737;GO:0020015	cytoplasm;glycosome	GO:0047938	glucose-6-phosphate 1-epimerase activity	N/A	N/A	Tb927.4.1360	N/A	glycosome GO:0020015	glycosome(75%), cytoplasm(25%), flagellar cytoplasm(25%), nuclear lumen(25%) GO:0020015	Color2 [A=255, R=169, G=169, B=169]	1	4		+	6	6	6	29.4	29.4	29.4	32.547	0	13.555	26505000	12	0	0	0	6099000	6440000	0	6030200	1095
	0.144854	0.712268	1.02543	acidocalcisomal pyrophosphatase;acidocalcisomal pyrophosphatase	Tb927.11.7060:mRNA-p1;Tb927.11.7080:mRNA-p1	Tb927.11.7060:mRNA-p1;Tb927.11.7080:mRNA-p1	Tb927.11.7060;Tb927.11.7080		Tb927.11.7060:mRNA-p1 | transcript=Tb927.11.7060:mRNA | gene=Tb927.11.7060 | organism=Trypanosoma_brucei_brucei_TREU927 | gene_product=acidocalcisomal pyrophosphatase | transcript_product=acidocalcisomal pyrophosphatase | location=Tb927_11_v5.1:1983532-198	GO:0005737;GO:0005737	cytoplasm;cytoplasm	GO:0004427;GO:0000287;GO:0004427;GO:0000287	inorganic diphosphatase activity;magnesium ion binding;inorganic diphosphatase activity;magnesium ion binding	GO:0006796;GO:0006796	phosphate-containing compound metabolic process;phosphate-containing compound metabolic process	GO:0005737;GO:0005829;GO:0016020;GO:0020022;GO:0005737;GO:0005829	cytoplasm;cytosol;membrane;acidocalcisome;cytoplasm;cytosol	GO:0004427;GO:0000287;GO:0016462;GO:0005509;GO:0004427;GO:0000287;GO:0016462;GO:0008270	inorganic diphosphatase activity;magnesium ion binding;pyrophosphatase activity;calcium ion binding;inorganic diphosphatase activity;magnesium ion binding;pyrophosphatase activity;zinc ion binding	GO:0008152;GO:0006796;GO:0010608;GO:0006796	metabolic process;phosphate-containing compound metabolic process;posttranscriptional regulation of gene expression;phosphate-containing compound metabolic process	Tb927.11.7060;Tb927.11.7080	N/A;N/A	cytoplasm, flagellar cytoplasm(weak) GO:0005737	cytoplasm(reticulated) GO:0005737;cytoplasm(points) GO:0005737	Color2 [A=255, R=169, G=169, B=169]	1	4		+	13	13	13	43.7	43.7	43.7	47.329	0	39.828	24171000	25	0	0	0	8195500	4484400	0	3919500	847
	1.48135	0.709	1.39622e-07	hypothetical protein, conserved	Tb927.6.3350:mRNA-p1	Tb927.6.3350:mRNA-p1	Tb927.6.3350		Tb927.6.3350:mRNA-p1 | transcript=Tb927.6.3350:mRNA | gene=Tb927.6.3350 | organism=Trypanosoma_brucei_brucei_TREU927 | gene_product=hypothetical protein, conserved | transcript_product=hypothetical protein, conserved | location=Tb927_06_v5.1:982414-984009(	N/A	N/A	N/A	N/A	N/A	N/A	GO:0005739;GO:0120121	mitochondrion;tripartite attachment complex	N/A	N/A	N/A	N/A	Tb927.6.3350	N/A	tripartite attachment complex GO:0120121	cytoplasm(weak, points) GO:0120121	Color2 [A=255, R=169, G=169, B=169]	1	4		+	2	2	2	6.8	6.8	6.8	59.527	0	15.802	603600	7	0	364400	351820	0	0	0	0	1307
	0.586379	0.6987	22012001	ALBA-Domain Protein	Tb927.11.4460:mRNA-p1	Tb927.11.4460:mRNA-p1	Tb927.11.4460		Tb927.11.4460:mRNA-p1 | transcript=Tb927.11.4460:mRNA | gene=Tb927.11.4460 | organism=Trypanosoma_brucei_brucei_TREU927 | gene_product=ALBA-Domain Protein | transcript_product=ALBA-Domain Protein | location=Tb927_11_v5.1:1292887-1293264(+) | protein_length	N/A	N/A	GO:0003676	nucleic acid binding	N/A	N/A	GO:0005737;GO:0010494;GO:0005634	cytoplasm;cytoplasmic stress granule;nucleus	GO:0003723;GO:0003729	RNA binding;mRNA binding	N/A	N/A	Tb927.11.4460	N/A		cytoplasm(points) GO:0005737	Color2 [A=255, R=169, G=169, B=169]	1	4		+	4	4	4	39.2	39.2	39.2	14.038	0	10.666	4471900	10	0	0	0	0	1197400	0	1003800	777
	0.296031	0.697734	2.73718	hypothetical protein, conserved	Tb927.10.3090:mRNA-p1	Tb927.10.3090:mRNA-p1	Tb927.10.3090		Tb927.10.3090:mRNA-p1 | transcript=Tb927.10.3090:mRNA | gene=Tb927.10.3090 | organism=Trypanosoma_brucei_brucei_TREU927 | gene_product=hypothetical protein, conserved | transcript_product=hypothetical protein, conserved | location=Tb927_10_v5.1:807422-8099	N/A	N/A	N/A	N/A	N/A	N/A	GO:0020016;GO:0005737;GO:0030133	ciliary pocket;cytoplasm;transport vesicle	N/A	N/A	N/A	N/A	Tb927.10.3090	N/A	flagellar pocket(ring, 50%), cytoplasm(points), endocytic GO:0020016 GO:0005737 GO:0030133		Color2 [A=255, R=169, G=169, B=169]	1	4		+	11	11	11	22	22	22	94.961	0	30.884	5155200	18	0	0	0	703790	1926400	0	0	396
	0.447705	0.694466	1.63918	RNA-binding protein, putative	Tb927.8.6440:mRNA-p1	Tb927.8.6440:mRNA-p1	Tb927.8.6440		Tb927.8.6440:mRNA-p1 | transcript=Tb927.8.6440:mRNA | gene=Tb927.8.6440 | organism=Trypanosoma_brucei_brucei_TREU927 | gene_product=RNA-binding protein, putative | transcript_product=RNA-binding protein, putative | location=Tb927_08_v5.1:1863511-1864065(+)	N/A	N/A	GO:0003676	nucleic acid binding	N/A	N/A	GO:0005654;GO:0005634	nucleoplasm;nucleus	GO:0003723	RNA binding	GO:0006396	RNA processing	Tb927.8.6440	N/A		nucleoplasm GO:0005654	Color2 [A=255, R=169, G=169, B=169]	1	4		+	2	2	2	13	13	13	20.37	0	5.1219	4588000	7	0	0	0	1475800	0	1311300	1107800	1607
	0.496446	0.690634	0.541794	replication factor C, subunit 1, putative	Tb927.11.5650:mRNA-p1	Tb927.11.5650:mRNA-p1	Tb927.11.5650		Tb927.11.5650:mRNA-p1 | transcript=Tb927.11.5650:mRNA | gene=Tb927.11.5650 | organism=Trypanosoma_brucei_brucei_TREU927 | gene_product=replication factor C, subunit 1, putative | transcript_product=replication factor C, subunit 1, putative | location=Tb927	GO:0005663	DNA replication factor C complex	GO:0005524;GO:0016887;GO:0003677;GO:0003689	ATP binding;ATP hydrolysis activity;DNA binding;DNA clamp loader activity	GO:0006281;GO:0006260	DNA repair;DNA replication	GO:0005663;GO:0005654;GO:0005634	DNA replication factor C complex;nucleoplasm;nucleus	GO:0005524;GO:0003677	ATP binding;DNA binding	GO:0006260	DNA replication	Tb927.11.5650	N/A	nucleoplasm GO:0005654	nucleoplasm(50%), cytoplasm(50%, weak) GO:0005654	Color2 [A=255, R=0, G=128, B=0]	9	4		+	3	3	3	7.2	7.2	7.2	65.046	0	19.518	3621300	12	0	755150	0	1083500	996170	0	0	805
	0.879074	0.6878	2.98587	serine/arginine-rich protein specific kinase SRPK, putative	Tb927.6.4970:mRNA-p1	Tb927.6.4970:mRNA-p1	Tb927.6.4970		Tb927.6.4970:mRNA-p1 | transcript=Tb927.6.4970:mRNA | gene=Tb927.6.4970 | organism=Trypanosoma_brucei_brucei_TREU927 | gene_product=serine/arginine-rich protein specific kinase SRPK, putative | transcript_product=serine/arginine-rich protein specific kinas	N/A	N/A	GO:0005524;GO:0004672	ATP binding;protein kinase activity	GO:0006468	protein phosphorylation	GO:0005737;GO:0005634	cytoplasm;nucleus	GO:0005524;GO:0004707;GO:0004674	ATP binding;MAP kinase activity;protein serine/threonine kinase activity	GO:0035556;GO:0006468;GO:0010468;GO:0050684;GO:0000245	intracellular signal transduction;protein phosphorylation;regulation of gene expression;regulation of mRNA processing;spliceosomal complex assembly	Tb927.6.4970	N/A	cytoplasm(patchy) GO:0005737	cytoplasm(patchy) GO:0005737	Color2 [A=255, R=169, G=169, B=169]	1	4		+	4	4	4	8.9	8.9	8.9	82.679	0	12.42	4160800	12	0	0	0	936510	1557600	0	1238700	1341
	1.16111	0.683466	1.66235	pyruvate dehydrogenase E1 alpha subunit, putative	Tb927.10.12700:mRNA-p1	Tb927.10.12700:mRNA-p1	Tb927.10.12700		Tb927.10.12700:mRNA-p1 | transcript=Tb927.10.12700:mRNA | gene=Tb927.10.12700 | organism=Trypanosoma_brucei_brucei_TREU927 | gene_product=pyruvate dehydrogenase E1 alpha subunit, putative | transcript_product=pyruvate dehydrogenase E1 alpha subunit, putati	N/A	N/A	GO:0016624	oxidoreductase activity, acting on the aldehyde or oxo group of donors, disulfide as acceptor	N/A	N/A	GO:0005737;GO:0005967;GO:0005739	cytoplasm;mitochondrial pyruvate dehydrogenase complex;mitochondrion	GO:0016624;GO:0004739	oxidoreductase activity, acting on the aldehyde or oxo group of donors, disulfide as acceptor;pyruvate dehydrogenase (acetyl-transferring) activity	GO:0006086	acetyl-CoA biosynthetic process from pyruvate	Tb927.10.12700	N/A		cytoplasm GO:0005737	Color2 [A=255, R=169, G=169, B=169]	1	4		+	10	10	10	38.6	38.6	38.6	42.511	0	28.462	29172000	33	0	4619800	4403900	4683500	7940800	5101600	9743700	285
	0.274071	0.679033	1.78582	Chaperonin HSP60, mitochondrial	Tb927.11.15040:mRNA-p1	Tb927.11.15040:mRNA-p1	Tb927.11.15040		Tb927.11.15040:mRNA-p1 | transcript=Tb927.11.15040:mRNA | gene=Tb927.11.15040 | organism=Trypanosoma_brucei_brucei_TREU927 | gene_product=Chaperonin HSP60, mitochondrial | transcript_product=Chaperonin HSP60, mitochondrial | location=Tb927_11_v5.1:4000459-	N/A	N/A	GO:0005524	ATP binding	GO:0042026	protein refolding	GO:0005737;GO:0020023;GO:0005739	cytoplasm;kinetoplast;mitochondrion	GO:0051082	unfolded protein binding	GO:0006457;GO:0065003	protein folding;protein-containing complex assembly	Tb927.11.15040	N/A	mitochondrion, kinetoplast(region, point, 50%) GO:0005737 GO:0005739 GO:0020023	cytoplasm(points) GO:0005737 GO:0005739 GO:0020023	Color2 [A=255, R=169, G=169, B=169]	1	4		+	7	7	7	14.8	14.8	14.8	64.159	0	28.716	8836900	19	0	1622900	0	1745800	3564700	2451200	0	658
	1.91312	0.676666	1.60056	nucleotidyl transferase, putative	Tb927.11.11700:mRNA-p1	Tb927.11.11700:mRNA-p1	Tb927.11.11700		Tb927.11.11700:mRNA-p1 | transcript=Tb927.11.11700:mRNA | gene=Tb927.11.11700 | organism=Trypanosoma_brucei_brucei_TREU927 | gene_product=nucleotidyl transferase, putative | transcript_product=nucleotidyl transferase, putative | location=Tb927_11_v5.1:3138	N/A	N/A	GO:0016779	nucleotidyltransferase activity	GO:0009058	biosynthetic process	GO:0005737;GO:0005851;GO:0032045	cytoplasm;eukaryotic translation initiation factor 2B complex;guanyl-nucleotide exchange factor complex	GO:0005085;GO:0003743	guanyl-nucleotide exchange factor activity;translation initiation factor activity	GO:0002183	cytoplasmic translational initiation	Tb927.11.11700	N/A	cytoplasm GO:0005737	cytoplasm(patchy) GO:0005737	Color2 [A=255, R=169, G=169, B=169]	1	4		+	11	11	11	32.5	32.5	32.5	63.371	0	62.997	38553000	46	0	7120700	5938600	5633000	10893000	10598000	8427100	578
	0.971932	0.672766	15929101	rRNA biogenesis protein, putative;rRNA biogenesis protein, putative	Tb927.1.1370:mRNA-p1;Tb11.v5.0391.1-p1	Tb927.1.1370:mRNA-p1;Tb11.v5.0391.1-p1	Tb927.1.1370;Tb11.v5.0391		Tb927.1.1370:mRNA-p1 | transcript=Tb927.1.1370:mRNA | gene=Tb927.1.1370 | organism=Trypanosoma_brucei_brucei_TREU927 | gene_product=rRNA biogenesis protein, putative | transcript_product=rRNA biogenesis protein, putative | location=Tb927_01_v5.1:350095-352	N/A;N/A	N/A;N/A	GO:0005515;GO:0005515	protein binding;protein binding	N/A;N/A	N/A;N/A	GO:0005730;GO:0005634;GO:0032040;GO:0005730;GO:0005634;GO:0032040	nucleolus;nucleus;small-subunit processome;nucleolus;nucleus;small-subunit processome	GO:0003723;GO:0003723	RNA binding;RNA binding	N/A;GO:0006364	N/A;rRNA processing	Tb11.v5.0391;Tb927.1.1370	N/A;N/A	nucleolus GO:0005730	cytoplasm(weak) GO:0005730	Color2 [A=255, R=169, G=169, B=169]	1	4		+	5	5	5	10.8	10.8	10.8	75.103	0	12.715	1310500	7	0	0	0	0	819730	773180	0	110
	0.786585	0.6691	1.5423	AP-3 complex subunit mu, putative	Tb927.4.2020:mRNA-p1	Tb927.4.2020:mRNA-p1	Tb927.4.2020		Tb927.4.2020:mRNA-p1 | transcript=Tb927.4.2020:mRNA | gene=Tb927.4.2020 | organism=Trypanosoma_brucei_brucei_TREU927 | gene_product=AP-3 complex subunit mu, putative | transcript_product=AP-3 complex subunit mu, putative | location=Tb927_04_v5.1:508176-509	GO:0030131	clathrin adaptor complex	N/A	N/A	GO:0006886;GO:0016192	intracellular protein transport;vesicle-mediated transport	GO:0031410;GO:0043231;GO:0030133	cytoplasmic vesicle;intracellular membrane-bounded organelle;transport vesicle	GO:0030276	clathrin binding	GO:0006897;GO:0006886;GO:0010608;GO:0042493;GO:0016192	endocytosis;intracellular protein transport;posttranscriptional regulation of gene expression;response to drug;vesicle-mediated transport	Tb927.4.2020	N/A		endocytic GO:0030133	Color2 [A=255, R=169, G=169, B=169]	1	4		+	12	12	12	36.6	36.6	36.6	47.994	0	99.977	65097000	46	0	13072000	6178100	11653000	19648000	15916000	12098000	1103
	1.36039	0.6654	1.55995	T-complex protein 1, theta subunit, putative	Tb927.10.8190:mRNA-p1	Tb927.10.8190:mRNA-p1	Tb927.10.8190		Tb927.10.8190:mRNA-p1 | transcript=Tb927.10.8190:mRNA | gene=Tb927.10.8190 | organism=Trypanosoma_brucei_brucei_TREU927 | gene_product=T-complex protein 1, theta subunit, putative | transcript_product=T-complex protein 1, theta subunit, putative | location	N/A	N/A	GO:0005524;GO:0051082	ATP binding;unfolded protein binding	GO:0006457	protein folding	GO:0005832;GO:0005737	chaperonin-containing T-complex;cytoplasm	GO:0051082	unfolded protein binding	GO:0006457;GO:0051726	protein folding;regulation of cell cycle	Tb927.10.8190	N/A	cytoplasm(strong, 25%), cytoplasm(reticulated, 75%) GO:0005737	cytoplasm(patchy) GO:0005737	Color2 [A=255, R=169, G=169, B=169]	1	4		+	10	10	10	26.6	26.6	26.6	58.081	0	108.65	21816000	41	0	4256300	4629700	2882700	6557100	6407700	5393800	499
	0.769211	0.661867	2.1998e+07	Component of motile flagella 3	Tb927.5.2950:mRNA-p1	Tb927.5.2950:mRNA-p1	Tb927.5.2950		Tb927.5.2950:mRNA-p1 | transcript=Tb927.5.2950:mRNA | gene=Tb927.5.2950 | organism=Trypanosoma_brucei_brucei_TREU927 | gene_product=Component of motile flagella 3 | transcript_product=Component of motile flagella 3 | location=Tb927_05_v5.1:986426-988765(+)	N/A	N/A	GO:0005509	calcium ion binding	N/A	N/A	GO:0005930;GO:0072686	axoneme;mitotic spindle	GO:0043014	alpha-tubulin binding	GO:0060285;GO:0000281;GO:0007052	cilium-dependent cell motility;mitotic cytokinesis;mitotic spindle organization	Tb927.5.2950	N/A	axoneme(75%), cytoplasm(weak) GO:0005930		Color2 [A=255, R=169, G=169, B=169]	1	4		+	6	6	6	9.9	9.9	9.9	88.256	0	14.016	3153200	14	0	0	0	0	1047500	0	1152300	1208
	0.234259	0.661732	1.82042	N-acetyltransferase subunit Nat1, putative	Tb927.10.5670:mRNA-p1	Tb927.10.5670:mRNA-p1	Tb927.10.5670		Tb927.10.5670:mRNA-p1 | transcript=Tb927.10.5670:mRNA | gene=Tb927.10.5670 | organism=Trypanosoma_brucei_brucei_TREU927 | gene_product=N-acetyltransferase subunit Nat1, putative | transcript_product=N-acetyltransferase subunit Nat1, putative | location=Tb9	N/A	N/A	GO:0005515;GO:0016740	protein binding;transferase activity	N/A	N/A	GO:0005737	cytoplasm	GO:0008080	N-acetyltransferase activity	GO:0017196;GO:0006464	N-terminal peptidyl-methionine acetylation;cellular protein modification process	Tb927.10.5670	N/A	cytoplasm GO:0005737	cytoplasm GO:0005737	Color2 [A=255, R=169, G=169, B=169]	1	4		+	9	9	9	18.1	18.1	18.1	82.189	0	27.835	7526000	17	0	0	0	2331000	2230100	0	2013300	445
	1.76862	0.6586	1.59403	chaperonin HSP60, mitochondrial precursor;chaperonin HSP60, mitochondrial precursor	Tb927.10.6510:mRNA-p1;Tb927.10.6400:mRNA-p1	Tb927.10.6510:mRNA-p1;Tb927.10.6400:mRNA-p1	Tb927.10.6510;Tb927.10.6400		Tb927.10.6510:mRNA-p1 | transcript=Tb927.10.6510:mRNA | gene=Tb927.10.6510 | organism=Trypanosoma_brucei_brucei_TREU927 | gene_product=chaperonin HSP60, mitochondrial precursor | transcript_product=chaperonin HSP60, mitochondrial precursor | location=Tb927	N/A;N/A	N/A;N/A	GO:0005524;GO:0005524	ATP binding;ATP binding	GO:0006457;GO:0042026;GO:0006457;GO:0042026	protein folding;protein refolding;protein folding;protein refolding	GO:0005929;GO:0005739;GO:0005737;GO:0005739	cilium;mitochondrion;cytoplasm;mitochondrion	GO:0051082;GO:0051082	unfolded protein binding;unfolded protein binding	GO:0006457;GO:0030150;GO:0065003;GO:0006457;GO:0030150;GO:0065003	protein folding;protein import into mitochondrial matrix;protein-containing complex assembly;protein folding;protein import into mitochondrial matrix;protein-containing complex assembly	Tb927.10.6400;Tb927.10.6510	N/A;N/A	mitochondrion(25%), kinetoplast(region, strong, 25%, point) GO:0005739 GO:0005929	mitochondrion, flagellum GO:0005739 GO:0005929;cytoplasm(reticulated), flagellum(weak) GO:0005737	Color2 [A=255, R=169, G=169, B=169]	1	4		+	25	25	25	59.8	59.8	59.8	59.503	0	323.31	409380000	144	0	59486000	68813000	65415000	122170000	102520000	84096000	462
	0.61781	0.650634	1.67461	pumilio/PUF RNA binding protein 6	Tb927.10.11760:mRNA-p1	Tb927.10.11760:mRNA-p1	Tb927.10.11760		Tb927.10.11760:mRNA-p1 | transcript=Tb927.10.11760:mRNA | gene=Tb927.10.11760 | organism=Trypanosoma_brucei_brucei_TREU927 | gene_product=pumilio/PUF RNA binding protein 6 | transcript_product=pumilio/PUF RNA binding protein 6 | location=Tb927_10_v5.1:2869	N/A	N/A	GO:0003723	RNA binding	N/A	N/A	GO:0005737	cytoplasm	GO:0003723;GO:0003729	RNA binding;mRNA binding	GO:0016071;GO:0010608	mRNA metabolic process;posttranscriptional regulation of gene expression	Tb927.10.11760	N/A	cytoplasm(patchy) GO:0005737	cytoplasm(patchy), cytoplasm(points) GO:0005737	Color2 [A=255, R=169, G=169, B=169]	1	4		+	24	24	24	39.9	39.9	39.9	93.062	0	177.68	97050000	81	0	11301000	15214000	17939000	35594000	25910000	12939000	263
	0.8395	0.640666	1.65536	protein disulfide isomerase, putative	Tb927.7.1300:mRNA-p1	Tb927.7.1300:mRNA-p1	Tb927.7.1300		Tb927.7.1300:mRNA-p1 | transcript=Tb927.7.1300:mRNA | gene=Tb927.7.1300 | organism=Trypanosoma_brucei_brucei_TREU927 | gene_product=protein disulfide isomerase, putative | transcript_product=protein disulfide isomerase, putative | location=Tb927_07_v5.1:33	GO:0005783	endoplasmic reticulum	GO:0003756	protein disulfide isomerase activity	N/A	N/A	GO:0005794;GO:0005783	Golgi apparatus;endoplasmic reticulum	N/A	N/A	GO:0010608	posttranscriptional regulation of gene expression	Tb927.7.1300	NN: MTPFSCRKTSLLKAICIFAYFASAAHA	endoplasmic reticulum, Golgi apparatus GO:0005783 GO:0005794		Color2 [A=255, R=169, G=169, B=169]	1	4		+	11	11	11	24.9	24.9	24.9	41.939	0	32.202	15028000	36	0	2163100	2288200	2506900	2983300	2702200	5832800	1368
	0.427795	0.640466	37204001	hypothetical protein, conserved	Tb927.4.4560:mRNA-p1	Tb927.4.4560:mRNA-p1	Tb927.4.4560		Tb927.4.4560:mRNA-p1 | transcript=Tb927.4.4560:mRNA | gene=Tb927.4.4560 | organism=Trypanosoma_brucei_brucei_TREU927 | gene_product=hypothetical protein, conserved | transcript_product=hypothetical protein, conserved | location=Tb927_04_v5.1:1255045-125828	N/A	N/A	N/A	N/A	N/A	N/A	GO:0005737	cytoplasm	N/A	N/A	N/A	N/A	Tb927.4.4560	N/A	cytoplasm(reticulated, weak) GO:0005737	cytoplasm GO:0005737	Color2 [A=255, R=169, G=169, B=169]	1	4		+	5	5	5	5.7	5.7	5.7	117.5	0	11.909	3437700	11	0	0	0	0	1025300	1536700	1158400	1148
	0.753626	0.620399	2.7811	hypothetical protein, conserved	Tb927.5.1330:mRNA-p1	Tb927.5.1330:mRNA-p1	Tb927.5.1330		Tb927.5.1330:mRNA-p1 | transcript=Tb927.5.1330:mRNA | gene=Tb927.5.1330 | organism=Trypanosoma_brucei_brucei_TREU927 | gene_product=hypothetical protein, conserved | transcript_product=hypothetical protein, conserved | location=Tb927_05_v5.1:490397-493354(	N/A	N/A	N/A	N/A	N/A	N/A	GO:0005737;GO:0030133	cytoplasm;transport vesicle	N/A	N/A	N/A	N/A	Tb927.5.1330	N/A	endocytic, cytoplasm(points) GO:0030133 GO:0005737	endocytic GO:0030133 GO:0005737	Color2 [A=255, R=169, G=169, B=169]	1	4		+	8	8	8	14	14	14	107.99	0	34.036	7628200	22	0	0	0	2099100	2100700	1827500	1909600	1177
	1.08575	0.618533	1.54511	T-complex protein 1, epsilon subunit, putative	Tb927.11.14250:mRNA-p1	Tb927.11.14250:mRNA-p1	Tb927.11.14250		Tb927.11.14250:mRNA-p1 | transcript=Tb927.11.14250:mRNA | gene=Tb927.11.14250 | organism=Trypanosoma_brucei_brucei_TREU927 | gene_product=T-complex protein 1, epsilon subunit, putative | transcript_product=T-complex protein 1, epsilon subunit, putative | l	N/A	N/A	GO:0005524;GO:0051082	ATP binding;unfolded protein binding	GO:0006457	protein folding	GO:0005832;GO:0005737	chaperonin-containing T-complex;cytoplasm	GO:0051082	unfolded protein binding	GO:0006457;GO:0051726	protein folding;regulation of cell cycle	Tb927.11.14250	N/A	cytoplasm GO:0005737		Color2 [A=255, R=169, G=169, B=169]	1	4		+	12	12	12	27.7	27.7	27.7	59.381	0	93.858	15668000	38	0	3319700	3126900	2251300	3564800	4130400	5744000	637
	0.660826	0.6157	1.48728	adaptor complex protein (AP) 3 delta subunit 1, putative	Tb927.5.3610:mRNA-p1	Tb927.5.3610:mRNA-p1	Tb927.5.3610		Tb927.5.3610:mRNA-p1 | transcript=Tb927.5.3610:mRNA | gene=Tb927.5.3610 | organism=Trypanosoma_brucei_brucei_TREU927 | gene_product=adaptor complex protein (AP) 3 delta subunit 1, putative | transcript_product=adaptor complex protein (AP) 3 delta subunit 1	GO:0030123;GO:0005794;GO:0030117	AP-3 adaptor complex;Golgi apparatus;membrane coat	N/A	N/A	GO:0006886;GO:0015031;GO:0016192	intracellular protein transport;protein transport;vesicle-mediated transport	GO:0030123;GO:0010008;GO:0030133	AP-3 adaptor complex;endosome membrane;transport vesicle	N/A	N/A	GO:0006896;GO:0006886;GO:0006623;GO:0042493	Golgi to vacuole transport;intracellular protein transport;protein targeting to vacuole;response to drug	Tb927.5.3610	N/A	endocytic GO:0030133	endocytic GO:0030133	Color2 [A=255, R=169, G=169, B=169]	1	4		+	44	44	44	42.5	42.5	42.5	125.4	0	285.92	162670000	172	1	34987000	15434000	27342000	43504000	45043000	27108000	1229
	0.89686	0.610833	1.46043	60S ribosomal protein L10a;60S ribosomal protein L10a, putative	Tb927.11.9710:mRNA-p1;Tb927.10.13500:mRNA-p1	Tb927.11.9710:mRNA-p1;Tb927.10.13500:mRNA-p1	Tb927.11.9710;Tb927.10.13500		Tb927.11.9710:mRNA-p1 | transcript=Tb927.11.9710:mRNA | gene=Tb927.11.9710 | organism=Trypanosoma_brucei_brucei_TREU927 | gene_product=60S ribosomal protein L10a, putative | transcript_product=60S ribosomal protein L10a, putative | location=Tb927_11_v5.1:2	GO:0015934;GO:0015934	large ribosomal subunit;large ribosomal subunit	GO:0003723;GO:0003735;GO:0003723;GO:0003735	RNA binding;structural constituent of ribosome;RNA binding;structural constituent of ribosome	GO:0006412;GO:0006412	translation;translation	GO:0005737;GO:0022625;GO:0005730;GO:0005840;GO:0005737;GO:0022625;GO:0015934;GO:0005730	cytoplasm;cytosolic large ribosomal subunit;nucleolus;ribosome;cytoplasm;cytosolic large ribosomal subunit;large ribosomal subunit;nucleolus	GO:0003723;GO:0003735;GO:0003723;GO:0042301;GO:0003735	RNA binding;structural constituent of ribosome;RNA binding;phosphate ion binding;structural constituent of ribosome	GO:0000470;GO:0006412;GO:0000470;GO:0006412	maturation of LSU-rRNA;translation;maturation of LSU-rRNA;translation	Tb927.10.13500;Tb927.11.9710	N/A;N/A	cytoplasm(patchy), nucleolus GO:0005737 GO:0005730	cytoplasm(patchy), nucleolus GO:0005737 GO:0005730	Color2 [A=255, R=169, G=169, B=169]	1	4		+	15	15	15	59.8	59.8	59.8	24.597	0	197.6	332890000	93	0	39687000	36529000	71843000	80070000	69628000	66532000	305
	0.378628	0.6067	35548001	Vacuolar iron transporter 1, putative	Tb927.3.800:mRNA-p1	Tb927.3.800:mRNA-p1	Tb927.3.800		Tb927.3.800:mRNA-p1 | transcript=Tb927.3.800:mRNA | gene=Tb927.3.800 | organism=Trypanosoma_brucei_brucei_TREU927 | gene_product=Vacuolar iron transporter 1, putative | transcript_product=Vacuolar iron transporter 1, putative | location=Tb927_03_v5.1:19044	GO:0016021	integral component of membrane	GO:0005384	manganese ion transmembrane transporter activity	GO:0030026	cellular manganese ion homeostasis	GO:0020022;GO:0005737;GO:0016020	acidocalcisome;cytoplasm;membrane	GO:0005381;GO:0005384	iron ion transmembrane transporter activity;manganese ion transmembrane transporter activity	GO:0030026;GO:0006880	cellular manganese ion homeostasis;intracellular sequestering of iron ion	Tb927.3.800	N/A	endocytic(weak), cytoplasm(weak) GO:0020022 GO:0005737	acidocalcisome(50%), cytoplasm(50%) GO:0020022 GO:0005737	Color2 [A=255, R=169, G=169, B=169]	1	4		+	3	3	3	14.2	14.2	14.2	30.573	0	13.219	3045400	6	3	0	0	0	1780400	1774400	0	1084
	0.781553	0.581434	1.57257	nascent polypeptide associated complex subunit, putative;nascent polypeptide associated complex subunit, putative	Tb927.9.8130:mRNA-p1;Tb927.9.8100:mRNA-p1	Tb927.9.8130:mRNA-p1;Tb927.9.8100:mRNA-p1	Tb927.9.8130;Tb927.9.8100		Tb927.9.8130:mRNA-p1 | transcript=Tb927.9.8130:mRNA | gene=Tb927.9.8130 | organism=Trypanosoma_brucei_brucei_TREU927 | gene_product=nascent polypeptide associated complex subunit, putative | transcript_product=nascent polypeptide associated complex subunit	GO:0005854;GO:0005854	nascent polypeptide-associated complex;nascent polypeptide-associated complex	N/A;N/A	N/A;N/A	N/A;N/A	N/A;N/A	GO:0005737;GO:0005854;GO:0005737;GO:0005854	cytoplasm;nascent polypeptide-associated complex;cytoplasm;nascent polypeptide-associated complex	GO:0003713;GO:0051082;GO:0003713;GO:0051082	transcription coactivator activity;unfolded protein binding;transcription coactivator activity;unfolded protein binding	GO:0051083;GO:0010608;GO:0006612;GO:0006412;GO:0051083;GO:0010608;GO:0006612;GO:0006412	'de novo' cotranslational protein folding;posttranscriptional regulation of gene expression;protein targeting to membrane;translation;'de novo' cotranslational protein folding;posttranscriptional regulation of gene expression;protein targeting to membrane;translation	Tb927.9.8100;Tb927.9.8130	N/A;N/A		cytoplasm GO:0005737;cytoplasm(25%), cytoplasm(patchy, 75%), flagellar cytoplasm(25%), nuclear lumen(25%) GO:0005737	Color2 [A=255, R=169, G=169, B=169]	1	4		+	6	6	6	71.8	71.8	71.8	20.129	0	45.604	17535000	21	0	3175100	2664500	2762700	6340700	2842600	4344400	1802
	0.374962	0.572033	1.75186	3,2-trans-enoyl-CoA isomerase, mitochondrial precursor, putative	Tb927.8.7530:mRNA-p1	Tb927.8.7530:mRNA-p1	Tb927.8.7530		Tb927.8.7530:mRNA-p1 | transcript=Tb927.8.7530:mRNA | gene=Tb927.8.7530 | organism=Trypanosoma_brucei_brucei_TREU927 | gene_product=3,2-trans-enoyl-CoA isomerase, mitochondrial precursor, putative | transcript_product=3,2-trans-enoyl-CoA isomerase, mitocho	N/A	N/A	GO:0003824;GO:0004165	catalytic activity;dodecenoyl-CoA delta-isomerase activity	N/A	N/A	GO:0005739	mitochondrion	GO:0003824;GO:0004300	catalytic activity;enoyl-CoA hydratase activity	GO:0006635;GO:0008152	fatty acid beta-oxidation;metabolic process	Tb927.8.7530	N/A			Color2 [A=255, R=169, G=169, B=169]	1	4		+	9	9	6	34.1	34.1	27.4	39.776	0	65.85	46616000	48	0	7673600	7243100	7222200	19128000	15086000	4570300	1632
	0.594017	0.569	1.57005	paraflagellar rod component, putative	Tb927.6.4140:mRNA-p1	Tb927.6.4140:mRNA-p1	Tb927.6.4140		Tb927.6.4140:mRNA-p1 | transcript=Tb927.6.4140:mRNA | gene=Tb927.6.4140 | organism=Trypanosoma_brucei_brucei_TREU927 | gene_product=paraflagellar rod component, putative | transcript_product=paraflagellar rod component, putative | location=Tb927_06_v5.1:11	N/A	N/A	N/A	N/A	N/A	N/A	GO:0097740	paraflagellar rod	N/A	N/A	N/A	N/A	Tb927.6.4140	N/A	paraflagellar rod(50%) GO:0097740		Color2 [A=255, R=169, G=169, B=169]	1	4		+	6	6	6	70.4	70.4	70.4	13.009	0	42.615	160720000	48	0	29424000	21753000	34012000	36381000	28271000	69099000	1323
	1.17943	0.568567	1.51202	RNA-binding protein	Tb927.3.1030:mRNA-p1	Tb927.3.1030:mRNA-p1	Tb927.3.1030		Tb927.3.1030:mRNA-p1 | transcript=Tb927.3.1030:mRNA | gene=Tb927.3.1030 | organism=Trypanosoma_brucei_brucei_TREU927 | gene_product=RNA-binding protein | transcript_product=RNA-binding protein | location=Tb927_03_v5.1:253218-254291(+) | protein_length=357	N/A	N/A	GO:0003676	nucleic acid binding	N/A	N/A	GO:0005737	cytoplasm	GO:0003729	mRNA binding	N/A	N/A	Tb927.3.1030	N/A	cytoplasm(patchy) GO:0005737	cytoplasm GO:0005737	Color2 [A=255, R=169, G=169, B=169]	1	4		+	15	15	15	60.2	60.2	60.2	39.272	0	121.41	57400000	66	0	8851600	10494000	10146000	14342000	11329000	18921000	973
	2.554	0.5675	1.48085	RNA-binding protein 8	Tb927.7.320:mRNA-p1	Tb927.7.320:mRNA-p1	Tb927.7.320		Tb927.7.320:mRNA-p1 | transcript=Tb927.7.320:mRNA | gene=Tb927.7.320 | organism=Trypanosoma_brucei_brucei_TREU927 | gene_product=RNA-binding protein 8 | transcript_product=RNA-binding protein 8 | location=Tb927_07_v5.1:59534-60076(-) | protein_length=180 |	N/A	N/A	GO:0003676	nucleic acid binding	N/A	N/A	GO:0005737	cytoplasm	GO:0003723	RNA binding	GO:0006396	RNA processing	Tb927.7.320	N/A	cytoplasm(points) GO:0005737	cytoplasm(50%), cytoplasm(50%, weak) GO:0005737	Color2 [A=255, R=169, G=169, B=169]	1	4		+	5	5	5	42.8	42.8	42.8	20.27	0	59.748	19578000	30	0	3560700	3206200	3042100	4488200	4946200	5091300	1414
	0.725609	0.564167	1.45477	tryparedoxin 1b, putative;tryparedoxin 1a, putative	Tb927.3.3780:mRNA-p1;Tb927.3.3760:mRNA-p1	Tb927.3.3780:mRNA-p1;Tb927.3.3760:mRNA-p1	Tb927.3.3780;Tb927.3.3760		Tb927.3.3780:mRNA-p1 | transcript=Tb927.3.3780:mRNA | gene=Tb927.3.3780 | organism=Trypanosoma_brucei_brucei_TREU927 | gene_product=tryparedoxin 1a, putative | transcript_product=tryparedoxin 1a, putative | location=Tb927_03_v5.1:1053583-1054017(+) | prote	N/A;N/A	N/A;N/A	N/A;N/A	N/A;N/A	N/A;N/A	N/A;N/A	GO:0097014;GO:0005737;GO:0020015;GO:0031981;GO:0097014;GO:0005737;GO:0031981	ciliary plasm;cytoplasm;glycosome;nuclear lumen;ciliary plasm;cytoplasm;nuclear lumen	N/A;N/A	N/A;N/A	GO:0042744;GO:0042744	hydrogen peroxide catabolic process;hydrogen peroxide catabolic process	Tb927.3.3760;Tb927.3.3780	N/A;N/A	cytoplasm, flagellar cytoplasm, nuclear lumen GO:0005737 GO:0097014 GO:0031981	cytoplasm, flagellar cytoplasm(strong), nuclear lumen GO:0005737 GO:0097014 GO:0031981;cytoplasm, flagellar cytoplasm(strong), nuclear lumen GO:0005737 GO:0097014 GO:0031981	Color2 [A=255, R=169, G=169, B=169]	1	4		+	6	6	6	59.7	59.7	59.7	15.891	0	80.109	105530000	35	0	24327000	25154000	13617000	22816000	31488000	37489000	1039
	0.989278	0.5623	17513101	fumarate hydratase, putative;Fumarate hydratase class I, cytosolic	Tb927.3.4500:mRNA-p1;Tb11.v5.0629.1-p1	Tb927.3.4500:mRNA-p1;Tb11.v5.0629.1-p1	Tb927.3.4500;Tb11.v5.0629		Tb927.3.4500:mRNA-p1 | transcript=Tb927.3.4500:mRNA | gene=Tb927.3.4500 | organism=Trypanosoma_brucei_brucei_TREU927 | gene_product=Fumarate hydratase class I, cytosolic | transcript_product=Fumarate hydratase class I, cytosolic | location=Tb927_03_v5.1:12	N/A;N/A	N/A;N/A	GO:0004333;GO:0016836;GO:0016829;GO:0051539;GO:0004333;GO:0016836;GO:0016829;GO:0046872	fumarate hydratase activity;hydro-lyase activity;lyase activity;4 iron, 4 sulfur cluster binding;fumarate hydratase activity;hydro-lyase activity;lyase activity;metal ion binding	GO:0006091;GO:0006091	generation of precursor metabolites and energy;generation of precursor metabolites and energy	N/A;GO:0097014;GO:0005737;GO:0005829;GO:0020015	N/A;ciliary plasm;cytoplasm;cytosol;glycosome	N/A;GO:0004333	N/A;fumarate hydratase activity	N/A;N/A	N/A;N/A	Tb11.v5.0629;Tb927.3.4500	N/A;N/A	cytoplasm, flagellar cytoplasm GO:0005737 GO:0097014	cytoplasm(patchy), flagellar cytoplasm GO:0005737 GO:0097014	Color2 [A=255, R=169, G=169, B=169]	1	4		+	4	4	4	13.6	13.6	13.6	62.262	0	8.3672	1805300	8	0	0	0	0	1043100	708210	0	1050
	0.95852	0.557866	1.45733	mRNA cap guanine-N7 methyltransferase, putative	Tb927.11.6720:mRNA-p1	Tb927.11.6720:mRNA-p1	Tb927.11.6720		Tb927.11.6720:mRNA-p1 | transcript=Tb927.11.6720:mRNA | gene=Tb927.11.6720 | organism=Trypanosoma_brucei_brucei_TREU927 | gene_product=mRNA cap guanine-N7 methyltransferase, putative | transcript_product=mRNA cap guanine-N7 methyltransferase, putative | lo	N/A	N/A	GO:0003723;GO:0004482	RNA binding;mRNA (guanine-N7-)-methyltransferase activity	N/A	N/A	GO:0010494;GO:0016281;GO:0005845;GO:0005634	cytoplasmic stress granule;eukaryotic translation initiation factor 4F complex;mRNA cap binding complex;nucleus	GO:0004482;GO:0005515	mRNA (guanine-N7-)-methyltransferase activity;protein binding	GO:0006370	7-methylguanosine mRNA capping	Tb927.11.6720	N/A			Color2 [A=255, R=169, G=169, B=169]	1	4		+	20	20	20	28.9	28.9	28.9	117.56	0	120.47	42827000	67	0	5091200	6082900	8486100	10932000	7516400	10203000	841
	0.658246	0.557467	1.39008	73 kDa paraflagellar rod protein, putative;Paraflagellar rod protein 1-1;Paraflagellar rod protein 1-2;Paraflagellar rod protein 1-3;Paraflagellar rod protein 1-4;Paraflagellar rod protein 1-5	Tb927.3.4330:mRNA-p1;Tb927.3.4320:mRNA-p1;Tb927.3.4310:mRNA-p1;Tb927.3.4300:mRNA-p1;Tb927.3.4290:mRNA-p1;Tb11.v5.1055.1-p1	Tb927.3.4330:mRNA-p1;Tb927.3.4320:mRNA-p1;Tb927.3.4310:mRNA-p1;Tb927.3.4300:mRNA-p1;Tb927.3.4290:mRNA-p1;Tb11.v5.1055.1-p1	Tb927.3.4330;Tb927.3.4320;Tb927.3.4310;Tb927.3.4300;Tb927.3.4290;Tb11.v5.1055		Tb927.3.4330:mRNA-p1 | transcript=Tb927.3.4330:mRNA | gene=Tb927.3.4330 | organism=Trypanosoma_brucei_brucei_TREU927 | gene_product=Paraflagellar rod protein 1-5 | transcript_product=Paraflagellar rod protein 1-5 | location=Tb927_03_v5.1:1217516-1219285(-)	GO:0031514;GO:0031514;GO:0031514;GO:0031514;GO:0031514;GO:0031514	motile cilium;motile cilium;motile cilium;motile cilium;motile cilium;motile cilium	GO:0005516;GO:0005516;GO:0005516;GO:0005516;GO:0005516;GO:0005516	calmodulin binding;calmodulin binding;calmodulin binding;calmodulin binding;calmodulin binding;calmodulin binding	N/A;N/A;N/A;N/A;N/A;N/A	N/A;N/A;N/A;N/A;N/A;N/A	GO:0097014;GO:0005929;GO:0005737;GO:0031981;GO:0097014;GO:0005929;GO:0005737;GO:0031981;GO:0097740;GO:0097014;GO:0005929;GO:0005737;GO:0031981;GO:0097740;GO:0097014;GO:0005929;GO:0005737;GO:0031981;GO:0097740;GO:0097014;GO:0005929;GO:0005737;GO:0031981;GO:0097740;GO:0097014;GO:0005929;GO:0005737;GO:0031981;GO:0097740	ciliary plasm;cilium;cytoplasm;nuclear lumen;ciliary plasm;cilium;cytoplasm;nuclear lumen;paraflagellar rod;ciliary plasm;cilium;cytoplasm;nuclear lumen;paraflagellar rod;ciliary plasm;cilium;cytoplasm;nuclear lumen;paraflagellar rod;ciliary plasm;cilium;cytoplasm;nuclear lumen;paraflagellar rod;ciliary plasm;cilium;cytoplasm;nuclear lumen;paraflagellar rod	N/A;N/A;N/A;N/A;N/A;N/A	N/A;N/A;N/A;N/A;N/A;N/A	GO:0060285;GO:0043056;GO:0044458;GO:0010608;GO:0060285;GO:0043056;GO:0044458;GO:0010608;GO:0060285;GO:0043056;GO:0044458;GO:0010608;GO:0060285;GO:0043056;GO:0044458;GO:0010608;GO:0060285;GO:0043056;GO:0044458;GO:0010608;GO:0060285;GO:0043056;GO:0044458;GO:0010608	cilium-dependent cell motility;forward locomotion;motile cilium assembly;posttranscriptional regulation of gene expression;cilium-dependent cell motility;forward locomotion;motile cilium assembly;posttranscriptional regulation of gene expression;cilium-dependent cell motility;forward locomotion;motile cilium assembly;posttranscriptional regulation of gene expression;cilium-dependent cell motility…	Tb11.v5.1055;Tb927.3.4290;Tb927.3.4300;Tb927.3.4310;Tb927.3.4320;Tb927.3.4330	N/A;N/A;N/A;N/A;N/A;N/A		paraflagellar rod GO:0097740;paraflagellar rod(50%), cytoplasm(50%), flagellar cytoplasm(50%), nuclear lumen(50%) GO:0097740 GO:0005737 GO:0097014 GO:0031981;paraflagellar rod(75%) GO:0097740;paraflagellar rod GO:0097740;paraflagellar rod GO:0097740	Color2 [A=255, R=169, G=169, B=169]	1	4		+	18	18	18	41.3	41.3	41.3	68.682	0	106.87	32870000	56	0	8793400	5955300	3647100	8734600	9502300	7334800	169
	0.558785	0.553799	1.38086	inosine-5'-monophosphate dehydrogenase	Tb927.10.16120:mRNA-p1	Tb927.10.16120:mRNA-p1	Tb927.10.16120		Tb927.10.16120:mRNA-p1 | transcript=Tb927.10.16120:mRNA | gene=Tb927.10.16120 | organism=Trypanosoma_brucei_brucei_TREU927 | gene_product=inosine-5-monophosphate dehydrogenase | transcript_product=inosine-5-monophosphate dehydrogenase | location=Tb927_10	N/A	N/A	GO:0003938;GO:0003824;GO:0016491	IMP dehydrogenase activity;catalytic activity;oxidoreductase activity	GO:0055114;GO:0006164	obsolete oxidation-reduction process;purine nucleotide biosynthetic process	GO:0097014;GO:0005737;GO:0020015	ciliary plasm;cytoplasm;glycosome	GO:0003938	IMP dehydrogenase activity	GO:0009152	purine ribonucleotide biosynthetic process	Tb927.10.16120	N/A	cytoplasm, flagellar cytoplasm GO:0005737 GO:0097014		Color2 [A=255, R=169, G=169, B=169]	1	4		+	11	11	11	34.2	34.2	34.2	55.694	0	46.865	14446000	30	0	1370800	1788300	3460700	2764200	2512400	3864400	359
	0.332457	0.542034	1.29845	hypothetical protein, conserved	Tb927.6.1430:mRNA-p1	Tb927.6.1430:mRNA-p1	Tb927.6.1430		Tb927.6.1430:mRNA-p1 | transcript=Tb927.6.1430:mRNA | gene=Tb927.6.1430 | organism=Trypanosoma_brucei_brucei_TREU927 | gene_product=hypothetical protein, conserved | transcript_product=hypothetical protein, conserved | location=Tb927_06_v5.1:509159-511468(	N/A	N/A	GO:0005515	protein binding	N/A	N/A	GO:0005737;GO:0005730	cytoplasm;nucleolus	N/A	N/A	N/A	N/A	Tb927.6.1430	N/A	cytoplasm(patchy), nucleolus(50%) GO:0005737 GO:0005730	cytoplasm GO:0005737 GO:0005730	Color2 [A=255, R=169, G=169, B=169]	1	4		+	7	7	7	13.7	13.7	13.7	87.828	0	21.13	4491700	12	0	0	0	1480300	1922100	0	0	1261
	0.243718	0.536267	2.82399	hypothetical protein, conserved	Tb927.6.1240:mRNA-p1	Tb927.6.1240:mRNA-p1	Tb927.6.1240		Tb927.6.1240:mRNA-p1 | transcript=Tb927.6.1240:mRNA | gene=Tb927.6.1240 | organism=Trypanosoma_brucei_brucei_TREU927 | gene_product=hypothetical protein, conserved | transcript_product=hypothetical protein, conserved | location=Tb927_06_v5.1:467296-467616(	N/A	N/A	N/A	N/A	N/A	N/A	N/A	N/A	N/A	N/A	N/A	N/A	Tb927.6.1240	N/A			Color2 [A=255, R=169, G=169, B=169]	1	4		+	1	1	1	17.9	17.9	17.9	12.515	0	40.989	3887900	11	0	1064800	0	0	1157600	877050	972340	1258
	1.27292	0.517934	1.45697	elongation factor 2;elongation factor 2	Tb927.10.4570:mRNA-p1;Tb927.10.4560:mRNA-p1	Tb927.10.4570:mRNA-p1;Tb927.10.4560:mRNA-p1	Tb927.10.4570;Tb927.10.4560		Tb927.10.4570:mRNA-p1 | transcript=Tb927.10.4570:mRNA | gene=Tb927.10.4570 | organism=Trypanosoma_brucei_brucei_TREU927 | gene_product=elongation factor 2 | transcript_product=elongation factor 2 | location=Tb927_10_v5.1:1167167-1169707(-) | protein_length	N/A;N/A	N/A;N/A	GO:0005525;GO:0003924;GO:0005525;GO:0003924	GTP binding;GTPase activity;GTP binding;GTPase activity	N/A;N/A	N/A;N/A	GO:0097014;GO:0005737;GO:1990904;GO:0097014;GO:0005737;GO:1990904	ciliary plasm;cytoplasm;ribonucleoprotein complex;ciliary plasm;cytoplasm;ribonucleoprotein complex	GO:0005525;GO:0003924;GO:0003729;GO:0043022;GO:0003746;GO:0005525;GO:0003924;GO:0003729;GO:0043022;GO:0003746	GTP binding;GTPase activity;mRNA binding;ribosome binding;translation elongation factor activity;GTP binding;GTPase activity;mRNA binding;ribosome binding;translation elongation factor activity	GO:0006412;GO:0006414;GO:0006412;GO:0006414	translation;translational elongation;translation;translational elongation	Tb927.10.4560;Tb927.10.4570	N/A;N/A		cytoplasm, flagellar cytoplasm GO:0005737 GO:0097014;cytoplasm(patchy) GO:0005737	Color2 [A=255, R=169, G=169, B=169]	1	4		+	41	41	41	66.4	66.4	66.4	94.333	0	323.31	751760000	251	0	134970000	136500000	128140000	170910000	163890000	247420000	425
	0.168363	0.5173	0.956691	metallo-peptidase, Clan ME, Family M16	Tb927.11.3980:mRNA-p1	Tb927.11.3980:mRNA-p1	Tb927.11.3980		Tb927.11.3980:mRNA-p1 | transcript=Tb927.11.3980:mRNA | gene=Tb927.11.3980 | organism=Trypanosoma_brucei_brucei_TREU927 | gene_product=metallo-peptidase, Clan ME, Family M16 | transcript_product=metallo-peptidase, Clan ME, Family M16 | location=Tb927_11_v5	N/A	N/A	GO:0046872;GO:0004222	metal ion binding;metalloendopeptidase activity	N/A	N/A	GO:0005737;GO:0005739;GO:0030133	cytoplasm;mitochondrion;transport vesicle	GO:0004222	metalloendopeptidase activity	GO:0006508	proteolysis	Tb927.11.3980	N/A		endocytic, cytoplasm GO:0030133 GO:0005737	Color2 [A=255, R=169, G=169, B=169]	1	4		+	11	11	11	33.6	33.6	33.6	57.037	0	71.051	19806000	34	0	8886500	6786800	0	5187600	4801900	5005000	769
	1.44715	0.5148	1.42131	60S ribosomal protein L26, putative;60S ribosomal protein L26, putative	Tb927.9.14370:mRNA-p1;Tb927.8.6180:mRNA-p1	Tb927.9.14370:mRNA-p1;Tb927.8.6180:mRNA-p1	Tb927.9.14370;Tb927.8.6180		Tb927.9.14370:mRNA-p1 | transcript=Tb927.9.14370:mRNA | gene=Tb927.9.14370 | organism=Trypanosoma_brucei_brucei_TREU927 | gene_product=60S ribosomal protein L26, putative | transcript_product=60S ribosomal protein L26, putative | location=Tb927_09_v5.1:224	GO:0015934;GO:0015934	large ribosomal subunit;large ribosomal subunit	GO:0003723;GO:0003735;GO:0003723;GO:0003735	RNA binding;structural constituent of ribosome;RNA binding;structural constituent of ribosome	GO:0006412;GO:0006412	translation;translation	GO:0097014;GO:0005737;GO:0022625;GO:0031981;GO:0005730;GO:0005737;GO:0022625;GO:0005730	ciliary plasm;cytoplasm;cytosolic large ribosomal subunit;nuclear lumen;nucleolus;cytoplasm;cytosolic large ribosomal subunit;nucleolus	GO:0003723;GO:0003735;GO:0003723;GO:0003735	RNA binding;structural constituent of ribosome;RNA binding;structural constituent of ribosome	GO:0002181;GO:0042273;GO:0006412;GO:0002181;GO:0042273;GO:0006412	cytoplasmic translation;ribosomal large subunit biogenesis;translation;cytoplasmic translation;ribosomal large subunit biogenesis;translation	Tb927.8.6180;Tb927.9.14370	N/A;N/A	cytoplasm(patchy), nucleolus GO:0005737 GO:0005730 GO:0097014 GO:0031981;cytoplasm(patchy), nucleolus GO:0005737 GO:0005730	cytoplasm(50%, patchy), nucleolus(50%), cytoplasm(50%), flagellar cytoplasm(50%), nuclear lumen(50%) GO:0005737 GO:0005730 GO:0097014 GO:0031981;cytoplasm(patchy) GO:0005737 GO:0005730	Color2 [A=255, R=169, G=169, B=169]	1	4		+	5	5	5	22.4	22.4	22.4	16.454	0	40.109	75766000	29	0	10464000	11307000	14352000	17917000	18411000	15014000	1602
	1.2843	0.511467	1.422	3-hydroxy-3-methylglutaryl-CoA synthase, putative	Tb927.8.6110:mRNA-p1	Tb927.8.6110:mRNA-p1	Tb927.8.6110		Tb927.8.6110:mRNA-p1 | transcript=Tb927.8.6110:mRNA | gene=Tb927.8.6110 | organism=Trypanosoma_brucei_brucei_TREU927 | gene_product=3-hydroxy-3-methylglutaryl-CoA synthase, putative | transcript_product=3-hydroxy-3-methylglutaryl-CoA synthase, putative | l	N/A	N/A	GO:0016746;GO:0004421	acyltransferase activity;hydroxymethylglutaryl-CoA synthase activity	GO:0006084;GO:0010142	acetyl-CoA metabolic process;farnesyl diphosphate biosynthetic process, mevalonate pathway	GO:0005737;GO:0020023;GO:0005739	cytoplasm;kinetoplast;mitochondrion	GO:0004421	hydroxymethylglutaryl-CoA synthase activity	GO:0006084;GO:0006696;GO:0010142	acetyl-CoA metabolic process;ergosterol biosynthetic process;farnesyl diphosphate biosynthetic process, mevalonate pathway	Tb927.8.6110	N/A	mitochondrion, kinetoplast(region, strong) GO:0005737 GO:0005739 GO:0020023	cytoplasm GO:0005737 GO:0005739 GO:0020023	Color2 [A=255, R=169, G=169, B=169]	1	4		+	10	10	10	33.7	33.7	33.7	54.669	0	41.668	34825000	30	0	4685800	5506500	6583000	7724300	6904400	9225700	1599
	1.30129	0.507567	1.40752	40S ribosomal protein SA, putative;40S ribosomal protein SA, putative	Tb927.11.10910:mRNA-p1;Tb927.11.10790:mRNA-p1	Tb927.11.10910:mRNA-p1;Tb927.11.10790:mRNA-p1	Tb927.11.10910;Tb927.11.10790		Tb927.11.10910:mRNA-p1 | transcript=Tb927.11.10910:mRNA | gene=Tb927.11.10910 | organism=Trypanosoma_brucei_brucei_TREU927 | gene_product=40S ribosomal protein SA, putative | transcript_product=40S ribosomal protein SA, putative | location=Tb927_11_v5.1:29	GO:0005840;GO:0015935;GO:0005840;GO:0015935	ribosome;small ribosomal subunit;ribosome;small ribosomal subunit	GO:0003735;GO:0003735	structural constituent of ribosome;structural constituent of ribosome	GO:0006412;GO:0006412	translation;translation	GO:0005737;GO:0022627;GO:0005622;GO:0000314;GO:0005737;GO:0022627;GO:0005622;GO:0000314	cytoplasm;cytosolic small ribosomal subunit;intracellular anatomical structure;organellar small ribosomal subunit;cytoplasm;cytosolic small ribosomal subunit;intracellular anatomical structure;organellar small ribosomal subunit	GO:0003729;GO:0005515;GO:0044877;GO:0003735;GO:0003729;GO:0044877;GO:0003735	mRNA binding;protein binding;protein-containing complex binding;structural constituent of ribosome;mRNA binding;protein-containing complex binding;structural constituent of ribosome	GO:0002181;GO:0000028;GO:0006412;GO:0002181;GO:0000028;GO:0006412	cytoplasmic translation;ribosomal small subunit assembly;translation;cytoplasmic translation;ribosomal small subunit assembly;translation	Tb927.11.10790;Tb927.11.10910	N/A;N/A	cytoplasm(patchy) GO:0005737	cytoplasm, flagellar cytoplasm(weak) GO:0005737	Color2 [A=255, R=169, G=169, B=169]	1	4		+	13	13	13	68	68	68	27.609	0	115.16	334500000	74	0	47735000	55243000	70487000	82231000	88715000	73209000	554
	0.945535	0.504367	1.38943	60S ribosomal protein L37, putative;60S ribosomal protein L37, putative	Tb927.9.9210:mRNA-p1;Tb927.11.3000:mRNA-p1	Tb927.9.9210:mRNA-p1;Tb927.11.3000:mRNA-p1	Tb927.9.9210;Tb927.11.3000		Tb927.9.9210:mRNA-p1 | transcript=Tb927.9.9210:mRNA | gene=Tb927.9.9210 | organism=Trypanosoma_brucei_brucei_TREU927 | gene_product=60S ribosomal protein L37, putative | transcript_product=60S ribosomal protein L37, putative | location=Tb927_09_v5.1:146924	GO:0005840;GO:0005840	ribosome;ribosome	GO:0046872;GO:0019843;GO:0003735;GO:0046872;GO:0019843;GO:0003735	metal ion binding;rRNA binding;structural constituent of ribosome;metal ion binding;rRNA binding;structural constituent of ribosome	GO:0006412;GO:0006412	translation;translation	GO:0022625;GO:0005730;GO:0005840;GO:0022625;GO:0005730;GO:0005840	cytosolic large ribosomal subunit;nucleolus;ribosome;cytosolic large ribosomal subunit;nucleolus;ribosome	GO:0003723;GO:0003735;GO:0003723;GO:0003735	RNA binding;structural constituent of ribosome;RNA binding;structural constituent of ribosome	GO:0006412;GO:0006412	translation;translation	Tb927.11.3000;Tb927.9.9210	N/A;N/A		nucleolus GO:0005730	Color2 [A=255, R=169, G=169, B=169]	1	4		+	2	2	2	19	19	19	10.1	0	5.1534	48341000	14	0	6997600	6605000	10868000	12577000	9842300	11581000	732
	0.643318	0.502433	1.65089e+07	NLE (NUC135) domain/WD domain, G-beta repeat, putative	Tb927.4.3850:mRNA-p1	Tb927.4.3850:mRNA-p1	Tb927.4.3850		Tb927.4.3850:mRNA-p1 | transcript=Tb927.4.3850:mRNA | gene=Tb927.4.3850 | organism=Trypanosoma_brucei_brucei_TREU927 | gene_product=NLE (NUC135) domain/WD domain, G-beta repeat, putative | transcript_product=NLE (NUC135) domain/WD domain, G-beta repeat, pu	GO:0005840	ribosome	GO:0005515	protein binding	N/A	N/A	GO:0005730;GO:0005654;GO:0005634;GO:0030687	nucleolus;nucleoplasm;nucleus;preribosome, large subunit precursor	N/A	N/A	N/A	N/A	Tb927.4.3850	N/A	nucleolus(strong, <10%), nucleoplasm GO:0005730 GO:0005654	nucleolus, nucleoplasm(weak) GO:0005730 GO:0005654	Color2 [A=255, R=169, G=169, B=169]	1	4		+	3	3	3	8.2	8.2	8.2	49.106	0	5.6992	1354100	5	0	0	0	0	828740	822150	0	1136
	0.145932	0.501633	1.09316	DNA-directed RNA polymerase II subunit 3, putative	Tb927.3.5500:mRNA-p1	Tb927.3.5500:mRNA-p1	Tb927.3.5500		Tb927.3.5500:mRNA-p1 | transcript=Tb927.3.5500:mRNA | gene=Tb927.3.5500 | organism=Trypanosoma_brucei_brucei_TREU927 | gene_product=DNA-directed RNA polymerase II subunit 3, putative | transcript_product=DNA-directed RNA polymerase II subunit 3, putative |	N/A	N/A	GO:0003899;GO:0046983	DNA-directed 5'-3' RNA polymerase activity;protein dimerization activity	GO:0006351	transcription, DNA-templated	GO:0005665;GO:0005654;GO:0005634	RNA polymerase II, core complex;nucleoplasm;nucleus	N/A	N/A	N/A	N/A	Tb927.3.5500	N/A	nucleoplasm GO:0005654		Color2 [A=255, R=169, G=169, B=169]	1	4		+	6	6	6	23.7	23.7	23.7	37.771	0	14.814	13394000	20	0	2628000	0	3599100	3654900	3152300	0	1073
	1.39153	0.4981	1.42173	AIR9-like protein	Tb927.11.17000:mRNA-p1;Tb11.v5.0404.1-p1	Tb927.11.17000:mRNA-p1	Tb927.11.17000		Tb927.11.17000:mRNA-p1 | transcript=Tb927.11.17000:mRNA | gene=Tb927.11.17000 | organism=Trypanosoma_brucei_brucei_TREU927 | gene_product=AIR9-like protein | transcript_product=AIR9-like protein | location=Tb927_11_v5.1:4532213-4535212(-) | protein_length=	N/A	N/A	GO:0005515	protein binding	N/A	N/A	GO:0030863;GO:0005856	cortical cytoskeleton;cytoskeleton	N/A	N/A	GO:0000910	cytokinesis	Tb927.11.17000	N/A	cortical cytoskeleton GO:0030863	cortical cytoskeleton(50%) GO:0030863	Color2 [A=255, R=169, G=169, B=169]	1	4		+	11	11	11	16.4	16.4	16.4	109.72	0	63.414	13662000	31	0	2815100	2565000	2301600	3038400	4296000	3586900	697
	1.38709	0.497766	3.92483	hypothetical protein, conserved	Tb927.10.12120:mRNA-p1;Tb11.v5.0505.1-p1	Tb927.10.12120:mRNA-p1	Tb927.10.12120		Tb927.10.12120:mRNA-p1 | transcript=Tb927.10.12120:mRNA | gene=Tb927.10.12120 | organism=Trypanosoma_brucei_brucei_TREU927 | gene_product=hypothetical protein, conserved | transcript_product=hypothetical protein, conserved | location=Tb927_10_v5.1:2948638-	N/A	N/A	GO:0005515	protein binding	N/A	N/A	GO:0005737;GO:0030133	cytoplasm;transport vesicle	N/A	N/A	N/A	N/A	Tb927.10.12120	N/A	endocytic, cytoplasm(reticulated) GO:0005737 GO:0030133	cytoplasm GO:0005737 GO:0030133	Color2 [A=255, R=169, G=169, B=169]	1	4		+	5	5	5	3.5	3.5	3.5	240.83	0	11.676	3185500	10	0	0	0	709200	1132700	824630	826160	272
	0.508143	0.496367	1.4353	Adaptor protein complex AP-3 subunit beta-3	Tb927.11.10650:mRNA-p1	Tb927.11.10650:mRNA-p1	Tb927.11.10650		Tb927.11.10650:mRNA-p1 | transcript=Tb927.11.10650:mRNA | gene=Tb927.11.10650 | organism=Trypanosoma_brucei_brucei_TREU927 | gene_product=Adaptor protein complex AP-3 subunit beta-3 | transcript_product=Adaptor protein complex AP-3 subunit beta-3 | locatio	GO:0030123;GO:0030117	AP-3 adaptor complex;membrane coat	N/A	N/A	GO:0006886;GO:0016192	intracellular protein transport;vesicle-mediated transport	GO:0005794;GO:0005905	Golgi apparatus;clathrin-coated pit	N/A	N/A	GO:0071470;GO:0006886;GO:0009405;GO:0042493;GO:0016192	cellular response to osmotic stress;intracellular protein transport;obsolete pathogenesis;response to drug;vesicle-mediated transport	Tb927.11.10650	N/A	golgi apparatus, endocytic(weak) GO:0005794	golgi apparatus GO:0005794	Color2 [A=255, R=169, G=169, B=169]	1	4		+	26	26	26	32.5	32.5	32.5	100.36	0	143.63	87327000	101	0	17639000	9532800	15094000	22487000	25983000	12194000	548
	0.467205	0.4939	1.26883	40S ribosomal protein S5, putative	Tb927.11.6300:mRNA-p1	Tb927.11.6300:mRNA-p1	Tb927.11.6300		Tb927.11.6300:mRNA-p1 | transcript=Tb927.11.6300:mRNA | gene=Tb927.11.6300 | organism=Trypanosoma_brucei_brucei_TREU927 | gene_product=40S ribosomal protein S5, putative | transcript_product=40S ribosomal protein S5, putative | location=Tb927_11_v5.1:17723	GO:0015935	small ribosomal subunit	GO:0003723;GO:0003735	RNA binding;structural constituent of ribosome	GO:0006412	translation	GO:0005737;GO:0022627;GO:0005730;GO:0005840	cytoplasm;cytosolic small ribosomal subunit;nucleolus;ribosome	GO:0003729;GO:0019843;GO:0003735	mRNA binding;rRNA binding;structural constituent of ribosome	GO:0000028;GO:0006412	ribosomal small subunit assembly;translation	Tb927.11.6300	N/A	nucleolus(strong), cytoplasm(patchy) GO:0005737 GO:0005730	cytoplasm(patchy), nucleolus GO:0005737 GO:0005730	Color2 [A=255, R=169, G=169, B=169]	1	4		+	10	10	10	53.7	53.7	53.7	21.386	0	108.88	225920000	76	0	23459000	27220000	64423000	52343000	46644000	47058000	829
	2.79138	0.477733	1.39419	40S ribosomal protein S21, putative;40S ribosomal protein S21, putative	Tb927.11.6510:mRNA-p1;Tb927.11.6500:mRNA-p1	Tb927.11.6510:mRNA-p1;Tb927.11.6500:mRNA-p1	Tb927.11.6510;Tb927.11.6500		Tb927.11.6510:mRNA-p1 | transcript=Tb927.11.6510:mRNA | gene=Tb927.11.6510 | organism=Trypanosoma_brucei_brucei_TREU927 | gene_product=40S ribosomal protein S21, putative | transcript_product=40S ribosomal protein S21, putative | location=Tb927_11_v5.1:183	GO:0005840;GO:0005840	ribosome;ribosome	GO:0003735;GO:0003735	structural constituent of ribosome;structural constituent of ribosome	GO:0006412;GO:0006412	translation;translation	GO:0005737;GO:0022627;GO:0005840;GO:0005737;GO:0022627;GO:0005840	cytoplasm;cytosolic small ribosomal subunit;ribosome;cytoplasm;cytosolic small ribosomal subunit;ribosome	GO:0003735;GO:0003735	structural constituent of ribosome;structural constituent of ribosome	GO:0000447;GO:0000461;GO:0010608;GO:0006412;GO:0000447;GO:0000461;GO:0006412	endonucleolytic cleavage in ITS1 to separate SSU-rRNA from 5.8S rRNA and LSU-rRNA from tricistronic rRNA transcript (SSU-rRNA, 5.8S rRNA, LSU-rRNA);endonucleolytic cleavage to generate mature 3'-end of SSU-rRNA from (SSU-rRNA, 5.8S rRNA, LSU-rRNA);posttranscriptional regulation of gene expression;tr;endonucleolytic cleavage in ITS1 to separate SSU-rRNA from 5.8S rRNA and LSU-rRNA from tricistroni…	Tb927.11.6500;Tb927.11.6510	N/A;N/A		cytoplasm GO:0005737;cytoplasm GO:0005737	Color2 [A=255, R=169, G=169, B=169]	1	4		+	2	2	2	18	18	18	21.118	0	34.041	17192000	17	0	2564800	2710900	2716400	3910900	3797400	3434200	836
	0.550764	0.467466	1.39591	centaurin beta 5	Tb927.3.5330:mRNA-p1	Tb927.3.5330:mRNA-p1	Tb927.3.5330		Tb927.3.5330:mRNA-p1 | transcript=Tb927.3.5330:mRNA | gene=Tb927.3.5330 | organism=Trypanosoma_brucei_brucei_TREU927 | gene_product=centaurin beta 5 | transcript_product=centaurin beta 5 | location=Tb927_03_v5.1:1497803-1498630(+) | protein_length=275 | se	N/A	N/A	GO:0005096	GTPase activator activity	N/A	N/A	GO:0005794;GO:0005730;GO:0030133	Golgi apparatus;nucleolus;transport vesicle	GO:0005096	GTPase activator activity	N/A	N/A	Tb927.3.5330	N/A	golgi apparatus, nucleolus GO:0030133 GO:0005794 GO:0005730	endocytic GO:0030133 GO:0005794 GO:0005730	Color2 [A=255, R=169, G=169, B=169]	1	4		+	9	9	9	48	48	48	31.232	0	86.482	42089000	27	0	9286600	5221500	6841600	11818000	11572000	6412300	1066
	0.481453	0.4628	1.48386	Nitroreductase family, putative;Nitroreductase family, putative	Tb927.7.2980:mRNA-p1;Tb927.7.3020:mRNA-p1	Tb927.7.2980:mRNA-p1;Tb927.7.3020:mRNA-p1	Tb927.7.2980;Tb927.7.3020		Tb927.7.2980:mRNA-p1 | transcript=Tb927.7.2980:mRNA | gene=Tb927.7.2980 | organism=Trypanosoma_brucei_brucei_TREU927 | gene_product=Nitroreductase family, putative | transcript_product=Nitroreductase family, putative | location=Tb927_07_v5.1:748550-749122(	N/A;N/A	N/A;N/A	GO:0016491;GO:0016657;GO:0016491;GO:0016657	oxidoreductase activity;oxidoreductase activity, acting on NAD(P)H, nitrogenous group as acceptor;oxidoreductase activity;oxidoreductase activity, acting on NAD(P)H, nitrogenous group as acceptor	GO:0034599;GO:0034599	cellular response to oxidative stress;cellular response to oxidative stress	GO:0097014;GO:0005737;GO:0097014;GO:0005737	ciliary plasm;cytoplasm;ciliary plasm;cytoplasm	GO:0016657;GO:0016657	oxidoreductase activity, acting on NAD(P)H, nitrogenous group as acceptor;oxidoreductase activity, acting on NAD(P)H, nitrogenous group as acceptor	GO:0010608;N/A	posttranscriptional regulation of gene expression;N/A	Tb927.7.2980;Tb927.7.3020	N/A;N/A	cytoplasm, flagellar cytoplasm GO:0005737 GO:0097014	cytoplasm, flagellar cytoplasm GO:0005737 GO:0097014;cytoplasm, flagellar cytoplasm GO:0005737 GO:0097014	Color2 [A=255, R=169, G=169, B=169]	1	4		+	9	9	9	62.1	62.1	62.1	21.242	0	40.461	41155000	36	0	6962000	8691700	8038300	10855000	6643700	17657000	1408
	0.843706	0.462734	1.39325	pyruvate kinase 1, putative;pyruvate kinase 1	Tb927.10.14140:mRNA-p1;Tb11.v5.0605.1-p1	Tb927.10.14140:mRNA-p1;Tb11.v5.0605.1-p1	Tb927.10.14140;Tb11.v5.0605		Tb927.10.14140:mRNA-p1 | transcript=Tb927.10.14140:mRNA | gene=Tb927.10.14140 | organism=Trypanosoma_brucei_brucei_TREU927 | gene_product=pyruvate kinase 1 | transcript_product=pyruvate kinase 1 | location=Tb927_10_v5.1:3434635-3436134(-) | protein_length=	N/A;N/A	N/A;N/A	GO:0003824;GO:0000287;GO:0030955;GO:0004743;GO:0003824;GO:0000287;GO:0030955;GO:0004743	catalytic activity;magnesium ion binding;potassium ion binding;pyruvate kinase activity;catalytic activity;magnesium ion binding;potassium ion binding;pyruvate kinase activity	GO:0006096;GO:0006096	glycolytic process;glycolytic process	N/A;GO:0005737	N/A;cytoplasm	N/A;GO:0003729;GO:0004743	N/A;mRNA binding;pyruvate kinase activity	N/A;GO:0006096	N/A;glycolytic process	Tb11.v5.0605;Tb927.10.14140	N/A;N/A	cytoplasm(strong, patchy), flagellar cytoplasm(weak) GO:0005737		Color2 [A=255, R=169, G=169, B=169]	1	4		+	11	11	11	38.5	38.5	38.5	54.423	0	73.597	29915000	37	0	4433900	6119200	5972200	6640800	6392800	9990300	315
	0.733837	0.4562	1.33949	40S ribosomal protein S15, putative;40S ribosomal protein S15, putative	Tb927.7.2370:mRNA-p1;Tb927.7.2340:mRNA-p1	Tb927.7.2370:mRNA-p1;Tb927.7.2340:mRNA-p1	Tb927.7.2370;Tb927.7.2340		Tb927.7.2370:mRNA-p1 | transcript=Tb927.7.2370:mRNA | gene=Tb927.7.2370 | organism=Trypanosoma_brucei_brucei_TREU927 | gene_product=40S ribosomal protein S15, putative | transcript_product=40S ribosomal protein S15, putative | location=Tb927_07_v5.1:611294	GO:0005840;GO:0015935;GO:0005840;GO:0015935	ribosome;small ribosomal subunit;ribosome;small ribosomal subunit	GO:0003723;GO:0003735;GO:0003723;GO:0003735	RNA binding;structural constituent of ribosome;RNA binding;structural constituent of ribosome	GO:0006412;GO:0006412	translation;translation	GO:0005737;GO:0022627;GO:0005730;GO:0005840;GO:0005737;GO:0022627;GO:0005840	cytoplasm;cytosolic small ribosomal subunit;nucleolus;ribosome;cytoplasm;cytosolic small ribosomal subunit;ribosome	GO:0003735;GO:0042301;GO:0003735	structural constituent of ribosome;phosphate ion binding;structural constituent of ribosome	GO:0000028;GO:0006412;GO:0000028;GO:0006412	ribosomal small subunit assembly;translation;ribosomal small subunit assembly;translation	Tb927.7.2340;Tb927.7.2370	N/A;N/A	nucleolus, cytoplasm(patchy) GO:0005737 GO:0005730	cytoplasm(patchy) GO:0005737 GO:0005730	Color2 [A=255, R=169, G=169, B=169]	1	4		+	9	9	9	62.5	62.5	62.5	17.474	0	69.877	185070000	47	0	23477000	29669000	43034000	45575000	47508000	35749000	1391
	0.456167	0.454067	1.25071	60S ribosomal protein L11, putative;60S ribosomal protein L11, putative	Tb927.9.7620:mRNA-p1;Tb927.9.7590:mRNA-p1	Tb927.9.7620:mRNA-p1;Tb927.9.7590:mRNA-p1	Tb927.9.7620;Tb927.9.7590		Tb927.9.7620:mRNA-p1 | transcript=Tb927.9.7620:mRNA | gene=Tb927.9.7620 | organism=Trypanosoma_brucei_brucei_TREU927 | gene_product=60S ribosomal protein L11, putative | transcript_product=60S ribosomal protein L11, putative | location=Tb927_09_v5.1:124827	GO:0005840;GO:0005840	ribosome;ribosome	GO:0003735;GO:0003735	structural constituent of ribosome;structural constituent of ribosome	GO:0006412;GO:0006412	translation;translation	GO:0005737;GO:0022625;GO:0005730;GO:0000315;GO:1990904;GO:0005737;GO:0022625;GO:0005730;GO:0000315;GO:1990904	cytoplasm;cytosolic large ribosomal subunit;nucleolus;organellar large ribosomal subunit;ribonucleoprotein complex;cytoplasm;cytosolic large ribosomal subunit;nucleolus;organellar large ribosomal subunit;ribonucleoprotein complex	GO:0003723;GO:0005515;GO:0003735;GO:0003723;GO:0005515;GO:0003735	RNA binding;protein binding;structural constituent of ribosome;RNA binding;protein binding;structural constituent of ribosome	GO:0006364;GO:0000027;GO:0006412;GO:0006364;GO:0000027;GO:0006412	rRNA processing;ribosomal large subunit assembly;translation;rRNA processing;ribosomal large subunit assembly;translation	Tb927.9.7590;Tb927.9.7620	N/A;N/A		cytoplasm(patchy), nucleolus GO:0005737 GO:0005730;cytoplasm(reticulated) GO:0005737	Color2 [A=255, R=169, G=169, B=169]	1	4		+	7	7	7	28.4	28.4	28.4	22.369	0	113.37	138730000	35	0	14699000	16883000	37857000	31129000	27286000	28433000	1795
	0.410345	0.4498	1.39306	hypothetical protein, conserved	Tb927.11.11840:mRNA-p1	Tb927.11.11840:mRNA-p1	Tb927.11.11840		Tb927.11.11840:mRNA-p1 | transcript=Tb927.11.11840:mRNA | gene=Tb927.11.11840 | organism=Trypanosoma_brucei_brucei_TREU927 | gene_product=hypothetical protein, conserved | transcript_product=hypothetical protein, conserved | location=Tb927_11_v5.1:3173939-	N/A	N/A	N/A	N/A	N/A	N/A	GO:0005737;GO:0005654	cytoplasm;nucleoplasm	N/A	N/A	N/A	N/A	Tb927.11.11840	N/A	nucleoplasm(points), nucleoplasm GO:0005654 GO:0005737	nucleoplasm(points), cytoplasm GO:0005654 GO:0005737	Color2 [A=255, R=169, G=169, B=169]	1	4		+	2	2	2	17.2	17.2	17.2	13.565	0	5.3776	2381600	5	0	0	0	848420	1181900	0	0	583
	0.132823	0.449766	1.46856	retrotransposon hot spot protein 4 (RHS4), putative	Tb927.2.450:mRNA-p1	Tb927.2.450:mRNA-p1	Tb927.2.450		Tb927.2.450:mRNA-p1 | transcript=Tb927.2.450:mRNA | gene=Tb927.2.450 | organism=Trypanosoma_brucei_brucei_TREU927 | gene_product=retrotransposon hot spot protein 4 (RHS4), putative | transcript_product=retrotransposon hot spot protein 4 (RHS4), putative |	N/A	N/A	N/A	N/A	N/A	N/A	GO:0005634	nucleus	N/A	N/A	GO:0006406;GO:0042789;GO:0071850	mRNA export from nucleus;mRNA transcription by RNA polymerase II;mitotic cell cycle arrest	Tb927.2.450	N/A			Color2 [A=255, R=169, G=169, B=169]	1	4		+	15	2	0	19.8	2.5	0	97.997	0	7.1561	12443000	8	0	0	0	4349300	3786300	0	2600900	936
	0.169032	0.443501	1.18341	Nucleoporin NUP149	Tb927.11.11080:mRNA-p1	Tb927.11.11080:mRNA-p1	Tb927.11.11080		Tb927.11.11080:mRNA-p1 | transcript=Tb927.11.11080:mRNA | gene=Tb927.11.11080 | organism=Trypanosoma_brucei_brucei_TREU927 | gene_product=Nucleoporin NUP149 | transcript_product=Nucleoporin NUP149 | location=Tb927_11_v5.1:2966930-2971249(+) | protein_lengt	N/A	N/A	N/A	N/A	N/A	N/A	GO:0005737;GO:0005643;GO:0005634	cytoplasm;nuclear pore;nucleus	N/A	N/A	GO:0006406	mRNA export from nucleus	Tb927.11.11080	N/A	nuclear pore(strong), cytoplasm GO:0005643 GO:0005737	nuclear pore GO:0005643 GO:0005737	Color2 [A=255, R=169, G=169, B=169]	1	4		+	6	6	6	11.3	11.3	11.3	149.23	0	17.287	5197200	11	0	0	0	1748500	2069200	0	0	563
	0.575641	0.441566	1.34334	Eukaryotic translation initiation factor 4 gamma 1	Tb927.5.1490:mRNA-p1	Tb927.5.1490:mRNA-p1	Tb927.5.1490		Tb927.5.1490:mRNA-p1 | transcript=Tb927.5.1490:mRNA | gene=Tb927.5.1490 | organism=Trypanosoma_brucei_brucei_TREU927 | gene_product=Eukaryotic translation initiation factor 4 gamma 1 | transcript_product=Eukaryotic translation initiation factor 4 gamma 1 |	N/A	N/A	GO:0003723;GO:0005515	RNA binding;protein binding	N/A	N/A	GO:0005737;GO:0010494;GO:0016281	cytoplasm;cytoplasmic stress granule;eukaryotic translation initiation factor 4F complex	GO:0003729;GO:0005515;GO:0003743	mRNA binding;protein binding;translation initiation factor activity	GO:0010608	posttranscriptional regulation of gene expression	Tb927.5.1490	N/A		cytoplasm(points, strong) GO:0005737	Color2 [A=255, R=169, G=169, B=169]	1	4		+	9	9	9	9.6	9.6	9.6	122.1	0	17.467	3244100	13	0	0	0	472830	635170	0	0	1178
	0.939442	0.434399	1.33914	Putative zinc finger motif, C2HC5-type/ASCH domain containing protein, putative	Tb927.5.3590:mRNA-p1	Tb927.5.3590:mRNA-p1	Tb927.5.3590		Tb927.5.3590:mRNA-p1 | transcript=Tb927.5.3590:mRNA | gene=Tb927.5.3590 | organism=Trypanosoma_brucei_brucei_TREU927 | gene_product=Putative zinc finger motif, C2HC5-type/ASCH domain containing protein, putative | transcript_product=Putative zinc finger mo	N/A	N/A	N/A	N/A	N/A	N/A	GO:0097014;GO:0005737;GO:0031981;GO:0005634	ciliary plasm;cytoplasm;nuclear lumen;nucleus	GO:0003713	transcription coactivator activity	GO:0045893	positive regulation of transcription, DNA-templated	Tb927.5.3590	N/A	cytoplasm GO:0005737 GO:0097014 GO:0031981	cytoplasm(50%), endocytic(weak), flagellar cytoplasm(50%), nuclear lumen(50%) GO:0005737 GO:0097014 GO:0031981	Color2 [A=255, R=169, G=169, B=169]	1	4		+	10	10	10	25.5	25.5	25.5	68.099	0	51.515	29512000	30	0	5949500	3932800	5492000	6864500	7805800	5918100	1227
	0.491694	0.431233	27931201	NADP-dependent malic enzyme, cytosolic	Tb927.11.5440:mRNA-p1	Tb927.11.5440:mRNA-p1	Tb927.11.5440		Tb927.11.5440:mRNA-p1 | transcript=Tb927.11.5440:mRNA | gene=Tb927.11.5440 | organism=Trypanosoma_brucei_brucei_TREU927 | gene_product=NADP-dependent malic enzyme, cytosolic | transcript_product=NADP-dependent malic enzyme, cytosolic | location=Tb927_11_v5	N/A	N/A	GO:0051287;GO:0004471;GO:0004470;GO:0046872	NAD binding;malate dehydrogenase (decarboxylating) (NAD+) activity;malic enzyme activity;metal ion binding	GO:0055114	obsolete oxidation-reduction process	GO:0097014;GO:0005737;GO:0005829	ciliary plasm;cytoplasm;cytosol	GO:0004473;GO:0004470	malate dehydrogenase (decarboxylating) (NADP+) activity;malic enzyme activity	GO:0006108;GO:0006090	malate metabolic process;pyruvate metabolic process	Tb927.11.5440	N/A	cytoplasm, flagellar cytoplasm GO:0005737 GO:0097014	cytoplasm, flagellar cytoplasm GO:0005737 GO:0097014	Color2 [A=255, R=169, G=169, B=169]	1	4		+	6	6	6	22.2	22.2	22.2	61.506	0	16.802	2725900	15	0	0	0	0	858630	843590	1090900	800
	0.467278	0.430433	1.29902	hexokinase	Tb927.10.2020:mRNA-p1	Tb927.10.2020:mRNA-p1	Tb927.10.2020		Tb927.10.2020:mRNA-p1 | transcript=Tb927.10.2020:mRNA | gene=Tb927.10.2020 | organism=Trypanosoma_brucei_brucei_TREU927 | gene_product=hexokinase | transcript_product=hexokinase | location=Tb927_10_v5.1:529818-531233(+) | protein_length=471 | sequence_SO=c	N/A	N/A	GO:0005524;GO:0005536;GO:0004396;GO:0016773	ATP binding;glucose binding;hexokinase activity;phosphotransferase activity, alcohol group as acceptor	GO:0005975;GO:0001678;GO:0006096	carbohydrate metabolic process;cellular glucose homeostasis;glycolytic process	GO:0005929;GO:0005829;GO:0020015;GO:0005739	cilium;cytosol;glycosome;mitochondrion	GO:0008865;GO:0004340;GO:0004396;GO:0019158	fructokinase activity;glucokinase activity;hexokinase activity;mannokinase activity	GO:0005975;GO:0001678;GO:0051156;GO:0006096	carbohydrate metabolic process;cellular glucose homeostasis;glucose 6-phosphate metabolic process;glycolytic process	Tb927.10.2020	N/A	glycosome GO:0020015	glycosome GO:0020015	Color2 [A=255, R=169, G=169, B=169]	1	4		+	28	28	1	60.1	60.1	3.6	51.148	0	323.31	469720000	159	0	51132000	64390000	112660000	114610000	109410000	72392000	372
	0.408585	0.430166	1.28571	vacuolar sorting protein 33 , putative	Tb927.3.2280:mRNA-p1	Tb927.3.2280:mRNA-p1	Tb927.3.2280		Tb927.3.2280:mRNA-p1 | transcript=Tb927.3.2280:mRNA | gene=Tb927.3.2280 | organism=Trypanosoma_brucei_brucei_TREU927 | gene_product=vacuolar sorting protein 33 , putative | transcript_product=vacuolar sorting protein 33 , putative | location=Tb927_03_v5.1:	N/A	N/A	N/A	N/A	GO:0006904;GO:0016192	vesicle docking involved in exocytosis;vesicle-mediated transport	GO:0033263;GO:0005764;GO:0030133	CORVET complex;lysosome;transport vesicle	N/A	N/A	GO:0006886;GO:0016192	intracellular protein transport;vesicle-mediated transport	Tb927.3.2280	N/A	endocytic, cytoplasm(weak, points) GO:0030133		Color2 [A=255, R=169, G=169, B=169]	1	4		+	5	5	5	13.2	13.2	13.2	66.938	0	17.129	2033100	12	0	395090	0	0	507970	0	0	1003
	0.593307	0.429533	1.30278	40S ribosomal protein S10, putative;40S ribosomal protein S10, putative	Tb927.10.5370:mRNA-p1;Tb927.10.5360:mRNA-p1	Tb927.10.5370:mRNA-p1;Tb927.10.5360:mRNA-p1	Tb927.10.5370;Tb927.10.5360		Tb927.10.5370:mRNA-p1 | transcript=Tb927.10.5370:mRNA | gene=Tb927.10.5370 | organism=Trypanosoma_brucei_brucei_TREU927 | gene_product=40S ribosomal protein S10, putative | transcript_product=40S ribosomal protein S10, putative | location=Tb927_10_v5.1:134	N/A;N/A	N/A;N/A	N/A;N/A	N/A;N/A	N/A;N/A	N/A;N/A	GO:0005737;GO:0022627;GO:0005737;GO:0022627	cytoplasm;cytosolic small ribosomal subunit;cytoplasm;cytosolic small ribosomal subunit	GO:0003723;GO:0003729;GO:0042301;GO:0003735;GO:0003723;GO:0003729;GO:0003735	RNA binding;mRNA binding;phosphate ion binding;structural constituent of ribosome;RNA binding;mRNA binding;structural constituent of ribosome	GO:0010608;GO:0000028;GO:0006412;GO:0000028;GO:0006412	posttranscriptional regulation of gene expression;ribosomal small subunit assembly;translation;ribosomal small subunit assembly;translation	Tb927.10.5360;Tb927.10.5370	N/A;N/A	cytoplasm(patchy) GO:0005737;cytoplasm(points) GO:0005737		Color2 [A=255, R=169, G=169, B=169]	1	4		+	13	13	13	54.7	54.7	54.7	19.285	0	79.162	220050000	71	0	25169000	32713000	50556000	54393000	47605000	39273000	438
	0.187123	0.420567	1.94789	RNA polymerase I second largest subunit	Tb927.11.630:mRNA-p1	Tb927.11.630:mRNA-p1	Tb927.11.630		Tb927.11.630:mRNA-p1 | transcript=Tb927.11.630:mRNA | gene=Tb927.11.630 | organism=Trypanosoma_brucei_brucei_TREU927 | gene_product=RNA polymerase I second largest subunit | transcript_product=RNA polymerase I second largest subunit | location=Tb927_11_v5.	GO:0005634	nucleus	GO:0003677;GO:0003899;GO:0032549	DNA binding;DNA-directed 5'-3' RNA polymerase activity;ribonucleoside binding	GO:0006351	transcription, DNA-templated	GO:0005736;GO:0031981;GO:0005730;GO:0005654;GO:0005634	RNA polymerase I complex;nuclear lumen;nucleolus;nucleoplasm;nucleus	GO:0003899	DNA-directed 5'-3' RNA polymerase activity	GO:0006351	transcription, DNA-templated	Tb927.11.630	N/A	nuclear lumen, nucleolus(peripheral) GO:0005730 GO:0005654 GO:0031981	nucleolus(peripheral), nucleoplasm(points) GO:0005730 GO:0005654 GO:0031981	Color2 [A=255, R=169, G=169, B=169]	1	4		+	13	13	13	12.5	12.5	12.5	179.49	0	35.058	10482000	22	0	0	0	2828900	2949100	0	2561300	828
	0.264771	0.416667	1.99772	paraflagellar rod component, putative	Tb927.8.6660:mRNA-p1	Tb927.8.6660:mRNA-p1	Tb927.8.6660		Tb927.8.6660:mRNA-p1 | transcript=Tb927.8.6660:mRNA | gene=Tb927.8.6660 | organism=Trypanosoma_brucei_brucei_TREU927 | gene_product=paraflagellar rod component, putative | transcript_product=paraflagellar rod component, putative | location=Tb927_08_v5.1:19	N/A	N/A	N/A	N/A	N/A	N/A	GO:0097740	paraflagellar rod	N/A	N/A	N/A	N/A	Tb927.8.6660	N/A	paraflagellar rod(75%) GO:0097740	paraflagellar rod GO:0097740	Color2 [A=255, R=169, G=169, B=169]	1	4		+	4	4	4	13.2	13.2	13.2	69.055	0	18.186	3372100	9	0	0	0	1173200	970730	0	1373000	1616
	0.847122	0.415634	1.30689	hypothetical protein, conserved	Tb927.1.4250:mRNA-p1	Tb927.1.4250:mRNA-p1	Tb927.1.4250		Tb927.1.4250:mRNA-p1 | transcript=Tb927.1.4250:mRNA | gene=Tb927.1.4250 | organism=Trypanosoma_brucei_brucei_TREU927 | gene_product=hypothetical protein, conserved | transcript_product=hypothetical protein, conserved | location=Tb927_01_v5.1:876435-878804(	N/A	N/A	N/A	N/A	N/A	N/A	GO:0005739;GO:0005654;GO:0005634	mitochondrion;nucleoplasm;nucleus	N/A	N/A	N/A	N/A	Tb927.1.4250	N/A	nucleoplasm, nucleoplasm(points) GO:0005739 GO:0005654	mitochondrion GO:0005739 GO:0005654	Color2 [A=255, R=169, G=169, B=169]	1	4		+	8	8	8	15.8	15.8	15.8	85.144	0	27.219	14777000	30	0	2804900	1833700	2978400	3310600	3089700	3554300	215
	0.436111	0.4144	1.24586	ATP-dependent RNA helicase HEL67	Tb927.10.14550:mRNA-p1	Tb927.10.14550:mRNA-p1	Tb927.10.14550		Tb927.10.14550:mRNA-p1 | transcript=Tb927.10.14550:mRNA | gene=Tb927.10.14550 | organism=Trypanosoma_brucei_brucei_TREU927 | gene_product=ATP-dependent RNA helicase HEL67 | transcript_product=ATP-dependent RNA helicase HEL67 | location=Tb927_10_v5.1:356501	N/A	N/A	GO:0005524;GO:0004386;GO:0003676	ATP binding;helicase activity;nucleic acid binding	N/A	N/A	GO:0005737;GO:0010494;GO:0034399;GO:0097165;GO:0005634	cytoplasm;cytoplasmic stress granule;nuclear periphery;nuclear stress granule;nucleus	GO:0005524;GO:0004386;GO:0003729	ATP binding;helicase activity;mRNA binding	GO:0006139	nucleobase-containing compound metabolic process	Tb927.10.14550	N/A			Color2 [A=255, R=169, G=169, B=169]	1	4		+	25	25	24	51.8	51.8	50.3	66.588	0	323.31	629930000	174	0	73876000	77335000	168200000	157280000	124410000	116250000	325
	0.524031	0.408433	1.34575	hypothetical protein, conserved;hypothetical protein, conserved	Tb11.v5.0507.1-p1;Tb927.10.15470:mRNA-p1	Tb11.v5.0507.1-p1;Tb927.10.15470:mRNA-p1	Tb11.v5.0507;Tb927.10.15470		Tb11.v5.0507.1-p1 | transcript=Tb11.v5.0507.1 | gene=Tb11.v5.0507 | organism=Trypanosoma_brucei_brucei_TREU927 | gene_product=hypothetical protein, conserved | transcript_product=hypothetical protein, conserved | location=Tb927_11_bin_v5.1:2098019-2099464(	N/A;N/A	N/A;N/A	N/A;N/A	N/A;N/A	N/A;N/A	N/A;N/A	N/A;GO:0031981	N/A;nuclear lumen	N/A;GO:0008168	N/A;methyltransferase activity	N/A;GO:0006744	N/A;ubiquinone biosynthetic process	Tb11.v5.0507;Tb927.10.15470	N/A;N/A	nuclear lumen GO:0031981	nuclear lumen GO:0031981	Color2 [A=255, R=169, G=169, B=169]	1	4		+	9	9	9	36.2	36.2	36.2	54.241	0	58.96	43115000	52	0	6872900	5809800	9525500	9476300	6996300	13414000	123
	0.738408	0.402833	1.35772	Component of motile flagella 2	Tb927.11.1430:mRNA-p1	Tb927.11.1430:mRNA-p1	Tb927.11.1430		Tb927.11.1430:mRNA-p1 | transcript=Tb927.11.1430:mRNA | gene=Tb927.11.1430 | organism=Trypanosoma_brucei_brucei_TREU927 | gene_product=Component of motile flagella 2 | transcript_product=Component of motile flagella 2 | location=Tb927_11_v5.1:422497-424755	N/A	N/A	N/A	N/A	N/A	N/A	GO:0005930;GO:0072686	axoneme;mitotic spindle	GO:0043014	alpha-tubulin binding	GO:0060285;GO:0000281;GO:0007052	cilium-dependent cell motility;mitotic cytokinesis;mitotic spindle organization	Tb927.11.1430	N/A	axoneme GO:0005930	axoneme GO:0005930	Color2 [A=255, R=169, G=169, B=169]	1	4		+	15	15	15	29.8	29.8	29.8	86.855	0	54.54	16430000	45	0	2769800	3176100	2983600	3969400	2918300	5236100	638
	0.931422	0.401966	1.33871	T-complex protein 1, gamma subunit, putative	Tb927.8.3150:mRNA-p1	Tb927.8.3150:mRNA-p1	Tb927.8.3150		Tb927.8.3150:mRNA-p1 | transcript=Tb927.8.3150:mRNA | gene=Tb927.8.3150 | organism=Trypanosoma_brucei_brucei_TREU927 | gene_product=T-complex protein 1, gamma subunit, putative | transcript_product=T-complex protein 1, gamma subunit, putative | location=Tb	N/A	N/A	GO:0005524;GO:0051082	ATP binding;unfolded protein binding	GO:0006457	protein folding	GO:0005832;GO:0005737	chaperonin-containing T-complex;cytoplasm	GO:0051082	unfolded protein binding	GO:0006457;GO:0051726	protein folding;regulation of cell cycle	Tb927.8.3150	N/A	cytoplasm(patchy) GO:0005737		Color2 [A=255, R=169, G=169, B=169]	1	4		+	22	22	22	56.1	56.1	56.1	60.817	0	162.12	60771000	63	0	9224300	9975300	11217000	16722000	13253000	10744000	1542
	0.680177	0.399733	1.29559	ubiquitin carboxyl-terminal hydrolase, putative	Tb927.9.5520:mRNA-p1	Tb927.9.5520:mRNA-p1	Tb927.9.5520		Tb927.9.5520:mRNA-p1 | transcript=Tb927.9.5520:mRNA | gene=Tb927.9.5520 | organism=Trypanosoma_brucei_brucei_TREU927 | gene_product=ubiquitin carboxyl-terminal hydrolase, putative | transcript_product=ubiquitin carboxyl-terminal hydrolase, putative | locat	N/A	N/A	GO:0004843	thiol-dependent deubiquitinase	GO:0016579;GO:0006511	protein deubiquitination;ubiquitin-dependent protein catabolic process	GO:0097014;GO:0005737;GO:0031981	ciliary plasm;cytoplasm;nuclear lumen	GO:0004197	cysteine-type endopeptidase activity	GO:0006511	ubiquitin-dependent protein catabolic process	Tb927.9.5520	N/A		cytoplasm, flagellar cytoplasm, nuclear lumen GO:0005737 GO:0097014 GO:0031981	Color2 [A=255, R=169, G=169, B=169]	1	4		+	48	48	48	42.1	42.1	42.1	151.16	0	323.31	532670000	276	0	134820000	77861000	93665000	116380000	123720000	156800000	1771
	0.746311	0.389434	1.30492	Mitochondrial outer membrane protein porin 1;Mitochondrial outer membrane protein porin 2	Tb927.2.2520:mRNA-p1;Tb927.2.2510:mRNA-p1	Tb927.2.2520:mRNA-p1;Tb927.2.2510:mRNA-p1	Tb927.2.2520;Tb927.2.2510		Tb927.2.2520:mRNA-p1 | transcript=Tb927.2.2520:mRNA | gene=Tb927.2.2520 | organism=Trypanosoma_brucei_brucei_TREU927 | gene_product=Mitochondrial outer membrane protein porin 2 | transcript_product=Mitochondrial outer membrane protein porin 2 | location=Tb	GO:0005741;GO:0005741	mitochondrial outer membrane;mitochondrial outer membrane	GO:0008308;GO:0008308	voltage-gated anion channel activity;voltage-gated anion channel activity	GO:0098656;GO:0098656	anion transmembrane transport;anion transmembrane transport	GO:0140525;GO:0016281;GO:0031307;GO:0005741;GO:0005739;GO:0046930;GO:0016281;GO:0031307;GO:0005741;GO:0005739;GO:0046930	antipodal site;eukaryotic translation initiation factor 4F complex;integral component of mitochondrial outer membrane;mitochondrial outer membrane;mitochondrion;pore complex;eukaryotic translation initiation factor 4F complex;integral component of mitochondrial outer membrane;mitochondrial outer membrane;mitochondrion;pore complex	GO:0015288;GO:0008308;GO:0015288;GO:0008308	porin activity;voltage-gated anion channel activity;porin activity;voltage-gated anion channel activity	GO:0006811;GO:0006839;GO:0006811;GO:0006839	ion transport;mitochondrial transport;ion transport;mitochondrial transport	Tb927.2.2510;Tb927.2.2520	N/A;N/A	mitochondrion, antipodal sites GO:0005739 GO:0140525	mitochondrion GO:0005739 GO:0140525;mitochondrion GO:0005739	Color2 [A=255, R=169, G=169, B=169]	1	4		+	13	13	13	65.2	65.2	65.2	29.189	0	101.71	60469000	60	0	13010000	13911000	9227500	14550000	13470000	19151000	919
	0.1309	0.388733	0.921368	P-type H+-ATPase, putative;P-type H+-ATPase, putative	Tb927.10.12500:mRNA-p1;Tb927.10.12510:mRNA-p1	Tb927.10.12500:mRNA-p1;Tb927.10.12510:mRNA-p1	Tb927.10.12500;Tb927.10.12510		Tb927.10.12500:mRNA-p1 | transcript=Tb927.10.12500:mRNA | gene=Tb927.10.12500 | organism=Trypanosoma_brucei_brucei_TREU927 | gene_product=P-type H+-ATPase, putative | transcript_product=P-type H+-ATPase, putative | location=Tb927_10_v5.1:3030942-3033680(-)	GO:0016021;GO:0016021	integral component of membrane;integral component of membrane	GO:0005524;GO:0008553;GO:0000166;GO:0005524;GO:0008553;GO:0000166	ATP binding;P-type proton-exporting transporter activity;nucleotide binding;ATP binding;P-type proton-exporting transporter activity;nucleotide binding	GO:0120029;GO:0120029	proton export across plasma membrane;proton export across plasma membrane	GO:0120267;GO:0005886;GO:0020016;GO:0120267;GO:0005886	pellicular membrane;plasma membrane;ciliary pocket;pellicular membrane;plasma membrane	GO:0005524;GO:0016887;GO:0015662;GO:0008553;GO:0005524;GO:0016887;GO:0015662;GO:0008553	ATP binding;ATP hydrolysis activity;P-type ion transporter activity;P-type proton-exporting transporter activity;ATP binding;ATP hydrolysis activity;P-type ion transporter activity;P-type proton-exporting transporter activity	GO:1902600;GO:0051453;GO:0042493;GO:1902600;GO:0051453;GO:0042493	proton transmembrane transport;regulation of intracellular pH;response to drug;proton transmembrane transport;regulation of intracellular pH;response to drug	Tb927.10.12500;Tb927.10.12510	N/A;N/A	pellicular membrane GO:0120267;pellicular membrane, flagellar pocket GO:0120267 GO:0020016		Color2 [A=255, R=169, G=169, B=169]	1	4		+	8	8	8	12	12	12	100.23	0	48.145	8806200	26	7	4625900	4077900	0	2544900	2710100	2764400	280
	0.163358	0.387801	1.295	protein transport protein SEC13, putative	Tb927.11.8120:mRNA-p1	Tb927.11.8120:mRNA-p1	Tb927.11.8120		Tb927.11.8120:mRNA-p1 | transcript=Tb927.11.8120:mRNA | gene=Tb927.11.8120 | organism=Trypanosoma_brucei_brucei_TREU927 | gene_product=protein transport protein SEC13, putative | transcript_product=protein transport protein SEC13, putative | location=Tb927	GO:0030127;GO:0000139	COPII vesicle coat;Golgi membrane	GO:0005515;GO:0005198	protein binding;structural molecule activity	GO:0090114;GO:0051028;GO:1904263;GO:0016192	COPII-coated vesicle budding;mRNA transport;positive regulation of TORC1 signaling;vesicle-mediated transport	GO:0030127;GO:0005794;GO:0005829;GO:0031080	COPII vesicle coat;Golgi apparatus;cytosol;nuclear pore outer ring	N/A	N/A	GO:0090114;GO:0006886	COPII-coated vesicle budding;intracellular protein transport	Tb927.11.8120	N/A	golgi apparatus GO:0005794	Golgi apparatus GO:0005794	Color2 [A=255, R=169, G=169, B=169]	1	4		+	5	5	5	26.9	26.9	26.9	35.125	0	12.148	5276100	13	0	1506600	1103900	0	1937000	1443600	0	867
	0.0857237	0.381033	1.40736	trypanothione/tryparedoxin dependent peroxidase 1, cytosolic;trypanothione/tryparedoxin dependent peroxidase 2;trypanothione/tryparedoxin dependent peroxidase 3	Tb927.7.1130:mRNA-p1;Tb927.7.1120:mRNA-p1;Tb927.7.1140:mRNA-p1	Tb927.7.1130:mRNA-p1;Tb927.7.1120:mRNA-p1;Tb927.7.1140:mRNA-p1	Tb927.7.1130;Tb927.7.1120;Tb927.7.1140		Tb927.7.1130:mRNA-p1 | transcript=Tb927.7.1130:mRNA | gene=Tb927.7.1130 | organism=Trypanosoma_brucei_brucei_TREU927 | gene_product=trypanothione/tryparedoxin dependent peroxidase 2 | transcript_product=trypanothione/tryparedoxin dependent peroxidase 2 | l	N/A;N/A;N/A	N/A;N/A;N/A	GO:0004602;GO:0004602;GO:0004602	glutathione peroxidase activity;glutathione peroxidase activity;glutathione peroxidase activity	GO:0055114;GO:0006979;GO:0055114;GO:0006979;GO:0055114;GO:0006979	obsolete oxidation-reduction process;response to oxidative stress;obsolete oxidation-reduction process;response to oxidative stress;obsolete oxidation-reduction process;response to oxidative stress	GO:0097014;GO:0005737;GO:0031981;GO:0005654;GO:0020015;GO:0097014;GO:0005737;GO:0020015;GO:0031981	ciliary plasm;cytoplasm;nuclear lumen;nucleoplasm;glycosome;ciliary plasm;cytoplasm;glycosome;nuclear lumen	GO:0004601;GO:0004601;GO:0004601	peroxidase activity;peroxidase activity;peroxidase activity	N/A;N/A;N/A	N/A;N/A;N/A	Tb927.7.1120;Tb927.7.1130;Tb927.7.1140	N/A;N/A;N/A	nucleoplasm(50%) GO:0005737 GO:0097014 GO:0031981 GO:0005654;cytoplasm(75%), flagellar cytoplasm(75%), nuclear lumen(75%) GO:0005737 GO:0097014 GO:0031981	cytoplasm, flagellar cytoplasm, nuclear lumen GO:0005737 GO:0097014 GO:0031981 GO:0005654	Color2 [A=255, R=169, G=169, B=169]	1	4		+	4	4	4	37.9	37.9	37.9	18.873	0	13.63	15185000	14	0	2716900	0	3535100	3322100	0	5476700	1362
	0.877433	0.379733	1.32583	cytosolic nonspecific dipeptidase, putative	Tb927.10.12260:mRNA-p1	Tb927.10.12260:mRNA-p1	Tb927.10.12260		Tb927.10.12260:mRNA-p1 | transcript=Tb927.10.12260:mRNA | gene=Tb927.10.12260 | organism=Trypanosoma_brucei_brucei_TREU927 | gene_product=cytosolic nonspecific dipeptidase, putative | transcript_product=cytosolic nonspecific dipeptidase, putative | locatio	N/A	N/A	GO:0016787	hydrolase activity	N/A	N/A	GO:0097014;GO:0005737	ciliary plasm;cytoplasm	GO:0008237;GO:0008233	metallopeptidase activity;peptidase activity	GO:0006508	proteolysis	Tb927.10.12260	N/A	cytoplasm(75%), flagellar cytoplasm(75%) GO:0005737 GO:0097014	cytoplasm, flagellar cytoplasm(weak) GO:0005737 GO:0097014	Color2 [A=255, R=169, G=169, B=169]	1	4		+	4	4	4	13.5	13.5	13.5	51.578	0	25.912	12284000	27	0	2287100	2264500	2206600	3640600	3059400	2260200	276
	0.995271	0.378067	1.30232	hypothetical protein, conserved;hypothetical protein, conserved	Tb927.10.9100:mRNA-p1;Tb11.v5.0680.1-p1	Tb927.10.9100:mRNA-p1;Tb11.v5.0680.1-p1	Tb927.10.9100;Tb11.v5.0680		Tb927.10.9100:mRNA-p1 | transcript=Tb927.10.9100:mRNA | gene=Tb927.10.9100 | organism=Trypanosoma_brucei_brucei_TREU927 | gene_product=hypothetical protein, conserved | transcript_product=hypothetical protein, conserved | location=Tb927_10_v5.1:2256505-225	N/A;N/A	N/A;N/A	N/A;N/A	N/A;N/A	N/A;N/A	N/A;N/A	N/A;GO:0005737	N/A;cytoplasm	N/A;N/A	N/A;N/A	N/A;N/A	N/A;N/A	Tb11.v5.0680;Tb927.10.9100	N/A;N/A	cytoplasm(reticulated) GO:0005737	cytoplasm(points) GO:0005737	Color2 [A=255, R=169, G=169, B=169]	1	4		+	9	9	9	22	22	22	82.591	0	31.747	20793000	25	0	3470600	3051500	4035100	5269400	4656500	3823000	144
	0.392997	0.371234	18748901	NUC173 domain containing protein, putative	Tb927.11.2510:mRNA-p1	Tb927.11.2510:mRNA-p1	Tb927.11.2510		Tb927.11.2510:mRNA-p1 | transcript=Tb927.11.2510:mRNA | gene=Tb927.11.2510 | organism=Trypanosoma_brucei_brucei_TREU927 | gene_product=NUC173 domain containing protein, putative | transcript_product=NUC173 domain containing protein, putative | location=Tb9	N/A	N/A	N/A	N/A	N/A	N/A	GO:0005737;GO:0016020;GO:0005730;GO:0005634	cytoplasm;membrane;nucleolus;nucleus	N/A	N/A	N/A	N/A	Tb927.11.2510	N/A	nucleolus(strong), cytoplasm(patchy) GO:0005730 GO:0005737		Color2 [A=255, R=169, G=169, B=169]	1	4		+	7	7	7	11	11	11	145.69	0	17.347	2341800	12	0	0	0	0	852390	1022500	0	720
	0.874891	0.365067	1.26714	40S ribosomal protein S6, putative	Tb927.10.190:mRNA-p1;REV__Tb927.3.5050:mRNA-p1	Tb927.10.190:mRNA-p1	Tb927.10.190		Tb927.10.190:mRNA-p1 | transcript=Tb927.10.190:mRNA | gene=Tb927.10.190 | organism=Trypanosoma_brucei_brucei_TREU927 | gene_product=40S ribosomal protein S6, putative | transcript_product=40S ribosomal protein S6, putative | location=Tb927_10_v5.1:73558-74	GO:0005840	ribosome	GO:0003735	structural constituent of ribosome	GO:0006412	translation	GO:0005840	ribosome	GO:0003729;GO:0003735	mRNA binding;structural constituent of ribosome	GO:0001558;GO:0042127;GO:0006412	regulation of cell growth;regulation of cell population proliferation;translation	Tb927.10.190	N/A			Color2 [A=255, R=169, G=169, B=169]	1	4		+	14	14	6	42	42	23.2	28.44	0	90.498	202690000	65	0	31186000	30466000	45490000	47593000	45941000	42230000	367
	0.45488	0.360867	1.30704	protein mkt1, putative	Tb927.6.4770:mRNA-p1	Tb927.6.4770:mRNA-p1	Tb927.6.4770		Tb927.6.4770:mRNA-p1 | transcript=Tb927.6.4770:mRNA | gene=Tb927.6.4770 | organism=Trypanosoma_brucei_brucei_TREU927 | gene_product=protein mkt1, putative | transcript_product=protein mkt1, putative | location=Tb927_06_v5.1:1328290-1330497(+) | protein_len	N/A	N/A	N/A	N/A	N/A	N/A	GO:0005737	cytoplasm	GO:0017108;GO:0048256;GO:0003729	5'-flap endonuclease activity;flap endonuclease activity;mRNA binding	GO:0006281;GO:0010608	DNA repair;posttranscriptional regulation of gene expression	Tb927.6.4770	N/A	cytoplasm(points, 75%, strong) GO:0005737	cytoplasm(patchy) GO:0005737	Color2 [A=255, R=0, G=128, B=0]	9	4		+	19	19	19	29.3	29.3	29.3	83.306	0	64.884	39994000	75	0	5700300	5512700	8491700	7776600	6137200	11841000	1336
	0.174452	0.351601	25480201	tousled-like kinase I;tousled-like kinase II	Tb927.4.5180:mRNA-p1;Tb927.8.7220:mRNA-p1	Tb927.4.5180:mRNA-p1;Tb927.8.7220:mRNA-p1	Tb927.4.5180;Tb927.8.7220		Tb927.4.5180:mRNA-p1 | transcript=Tb927.4.5180:mRNA | gene=Tb927.4.5180 | organism=Trypanosoma_brucei_brucei_TREU927 | gene_product=tousled-like kinase I | transcript_product=tousled-like kinase I | location=Tb927_04_v5.1:1414371-1416314(-) | protein_lengt	N/A;N/A	N/A;N/A	GO:0005524;GO:0004672;GO:0005524;GO:0004672	ATP binding;protein kinase activity;ATP binding;protein kinase activity	GO:0006468;GO:0006468	protein phosphorylation;protein phosphorylation	GO:0005654;GO:0005634;GO:0000922;GO:0005730;GO:0005654;GO:0005634	nucleoplasm;nucleus;spindle pole;nucleolus;nucleoplasm;nucleus	GO:0005524;GO:0005515;GO:0004674;GO:0005524;GO:0004674	ATP binding;protein binding;protein serine/threonine kinase activity;ATP binding;protein serine/threonine kinase activity	GO:0006260;GO:0007059;GO:0043987;GO:0035556;GO:0018105;GO:0006468;GO:0001672;GO:0051225;GO:0007059;GO:0043987;GO:0035556;GO:0018105;GO:0006468;GO:0001672	DNA replication;chromosome segregation;histone H3-S10 phosphorylation;intracellular signal transduction;peptidyl-serine phosphorylation;protein phosphorylation;regulation of chromatin assembly or disassembly;spindle assembly;chromosome segregation;histone H3-S10 phosphorylation;intracellular signal transduction;peptidyl-serine phosphorylation;protein phosphorylation;regulation of chromatin assemb…	Tb927.4.5180;Tb927.8.7220	N/A;N/A	nucleoplasm GO:0005654;nucleoplasm(50%) GO:0005654 GO:0005730	cytoplasm(weak) GO:0005654;nucleoplasm(75%, points), nucleolus(peripheral) GO:0005654 GO:0005730	Color2 [A=255, R=169, G=169, B=169]	1	4		+	3	3	3	6.5	6.5	6.5	73.278	0	9.4088	2535100	6	0	0	0	0	922220	1625800	0	1157
	0.0888797	0.345466	1.43106	CHAT domain containing protein, putative	Tb927.9.15290:mRNA-p1	Tb927.9.15290:mRNA-p1	Tb927.9.15290		Tb927.9.15290:mRNA-p1 | transcript=Tb927.9.15290:mRNA | gene=Tb927.9.15290 | organism=Trypanosoma_brucei_brucei_TREU927 | gene_product=CHAT domain containing protein, putative | transcript_product=CHAT domain containing protein, putative | location=Tb927_0	N/A	N/A	GO:0005515	protein binding	N/A	N/A	GO:0005737	cytoplasm	N/A	N/A	N/A	N/A	Tb927.9.15290	N/A		cytoplasm GO:0005737	Color2 [A=255, R=169, G=169, B=169]	1	4		+	9	9	9	9.8	9.8	9.8	149.76	0	48.941	8951400	23	0	0	0	2616100	3743800	0	0	1722
	0.526687	0.341	1.22537	hypothetical protein, conserved	Tb927.7.5290:mRNA-p1	Tb927.7.5290:mRNA-p1	Tb927.7.5290		Tb927.7.5290:mRNA-p1 | transcript=Tb927.7.5290:mRNA | gene=Tb927.7.5290 | organism=Trypanosoma_brucei_brucei_TREU927 | gene_product=hypothetical protein, conserved | transcript_product=hypothetical protein, conserved | location=Tb927_07_v5.1:1402790-140503	N/A	N/A	N/A	N/A	N/A	N/A	GO:0005737	cytoplasm	N/A	N/A	N/A	N/A	Tb927.7.5290	N/A		cytoplasm GO:0005737	Color2 [A=255, R=169, G=169, B=169]	1	4		+	21	21	21	39	39	39	81.281	0	213.18	161410000	99	0	40864000	21134000	31009000	35050000	37389000	41529000	1446
	0.402514	0.340333	1.3198	40S ribosomal protein S33, putative;40S ribosomal protein S33, putative	Tb927.7.240:mRNA-p1;Tb927.7.230:mRNA-p1	Tb927.7.240:mRNA-p1;Tb927.7.230:mRNA-p1	Tb927.7.240;Tb927.7.230		Tb927.7.240:mRNA-p1 | transcript=Tb927.7.240:mRNA | gene=Tb927.7.240 | organism=Trypanosoma_brucei_brucei_TREU927 | gene_product=40S ribosomal protein S33, putative | transcript_product=40S ribosomal protein S33, putative | location=Tb927_07_v5.1:43919-442	GO:0005840;GO:0005840	ribosome;ribosome	GO:0003735;GO:0003735	structural constituent of ribosome;structural constituent of ribosome	GO:0006412;GO:0006412	translation;translation	GO:0005737;GO:0022627;GO:0005737;GO:0022627	cytoplasm;cytosolic small ribosomal subunit;cytoplasm;cytosolic small ribosomal subunit	GO:0003735;GO:0003735	structural constituent of ribosome;structural constituent of ribosome	GO:0030490;GO:0000028;GO:0006412;GO:0030490;GO:0000028;GO:0006412	maturation of SSU-rRNA;ribosomal small subunit assembly;translation;maturation of SSU-rRNA;ribosomal small subunit assembly;translation	Tb927.7.230;Tb927.7.240	N/A;N/A	cytoplasm GO:0005737	cytoplasm GO:0005737	Color2 [A=255, R=169, G=169, B=169]	1	4		+	5	5	5	48.5	48.5	48.5	11.17	0	40.742	54763000	31	0	8831700	12810000	10554000	10671000	10806000	21015000	1388
	0.0984564	0.335367	0.843741	60S ribosomal protein L22	Tb927.10.9800:mRNA-p1	Tb927.10.9800:mRNA-p1	Tb927.10.9800		Tb927.10.9800:mRNA-p1 | transcript=Tb927.10.9800:mRNA | gene=Tb927.10.9800 | organism=Trypanosoma_brucei_brucei_TREU927 | gene_product=60S ribosomal protein L22 | transcript_product=60S ribosomal protein L22 | location=Tb927_10_v5.1:2426896-2427288(+) | pr	GO:0005840	ribosome	GO:0003735	structural constituent of ribosome	GO:0006412	translation	GO:0005737;GO:0005730;GO:0005840	cytoplasm;nucleolus;ribosome	GO:0003723;GO:0003735	RNA binding;structural constituent of ribosome	GO:0002181;GO:0006412	cytoplasmic translation;translation	Tb927.10.9800	N/A	cytoplasm, nucleolus GO:0005737 GO:0005730	cytoplasm(patchy), nucleolus GO:0005737 GO:0005730	Color2 [A=255, R=169, G=169, B=169]	1	4		+	4	4	2	43.1	43.1	13.1	15.271	0	24.382	28394000	15	0	11701000	12585000	0	5039900	8665800	6785400	530
	0.124481	0.3321	0.424087	Stumpy formation signalling pathway protein, putative	Tb927.9.4080:mRNA-p1	Tb927.9.4080:mRNA-p1	Tb927.9.4080		Tb927.9.4080:mRNA-p1 | transcript=Tb927.9.4080:mRNA | gene=Tb927.9.4080 | organism=Trypanosoma_brucei_brucei_TREU927 | gene_product=Stumpy formation signalling pathway protein, putative | transcript_product=Stumpy formation signalling pathway protein, puta	N/A	N/A	GO:0008270	zinc ion binding	N/A	N/A	GO:0005737	cytoplasm	GO:0003729;GO:0004484	mRNA binding;mRNA guanylyltransferase activity	GO:0006370;GO:0044145;GO:0010608;GO:0009372	7-methylguanosine mRNA capping;modulation of formation of structure involved in a symbiotic process;posttranscriptional regulation of gene expression;quorum sensing	Tb927.9.4080	N/A	cytoplasm(points) GO:0005737	cytoplasm(points) GO:0005737	Color2 [A=255, R=169, G=169, B=169]	1	4		+	6	6	6	7.5	7.5	7.5	142.13	0	15.503	3496000	10	0	0	0	1818400	771160	0	0	1752
	0.671854	0.316933	1.23528	ATP-dependent RNA helicase DBP2B, putative	Tb927.8.1510:mRNA-p1	Tb927.8.1510:mRNA-p1	Tb927.8.1510		Tb927.8.1510:mRNA-p1 | transcript=Tb927.8.1510:mRNA | gene=Tb927.8.1510 | organism=Trypanosoma_brucei_brucei_TREU927 | gene_product=ATP-dependent RNA helicase DBP2B, putative | transcript_product=ATP-dependent RNA helicase DBP2B, putative | location=Tb927_	N/A	N/A	GO:0005524;GO:0004386;GO:0003676	ATP binding;helicase activity;nucleic acid binding	N/A	N/A	GO:0005737;GO:0031981;GO:0005730;GO:0005654;GO:0005634;GO:1990904	cytoplasm;nuclear lumen;nucleolus;nucleoplasm;nucleus;ribonucleoprotein complex	GO:0005524;GO:0003723;GO:0003724;GO:0004386;GO:0003729	ATP binding;RNA binding;RNA helicase activity;helicase activity;mRNA binding	GO:0006139	nucleobase-containing compound metabolic process	Tb927.8.1510	N/A	nuclear lumen(points), nuclear lumen GO:0005730 GO:0005654 GO:0031981	nucleolus(strong), nucleoplasm, nucleoplasm(points) GO:0005730 GO:0005654 GO:0031981	Color2 [A=255, R=169, G=169, B=169]	1	4		+	18	18	18	44.5	44.5	44.5	62.439	0	84.666	70680000	81	0	11086000	12069000	16581000	18966000	15893000	14226000	1511
	0.595008	0.315833	1.21564	ATP-dependent RNA helicase, putative	Tb927.11.4380:mRNA-p1;REV__Tb927.11.11260:mRNA-p1	Tb927.11.4380:mRNA-p1	Tb927.11.4380		Tb927.11.4380:mRNA-p1 | transcript=Tb927.11.4380:mRNA | gene=Tb927.11.4380 | organism=Trypanosoma_brucei_brucei_TREU927 | gene_product=ATP-dependent RNA helicase, putative | transcript_product=ATP-dependent RNA helicase, putative | location=Tb927_11_v5.1:1	N/A	N/A	GO:0005524;GO:0003676	ATP binding;nucleic acid binding	N/A	N/A	GO:0005737	cytoplasm	N/A	N/A	N/A	N/A	Tb927.11.4380	N/A	cytoplasm(weak, reticulated) GO:0005737	cytoplasm(patchy) GO:0005737	Color2 [A=255, R=169, G=169, B=169]	1	4		+	56	56	56	35.7	35.7	35.7	243.37	0	246.72	111220000	190	0	21337000	13971000	23674000	24171000	25072000	22458000	775
	0.216287	0.312799	31982001	Sedlin, N-terminal conserved region, putative	Tb927.8.5900:mRNA-p1	Tb927.8.5900:mRNA-p1	Tb927.8.5900		Tb927.8.5900:mRNA-p1 | transcript=Tb927.8.5900:mRNA | gene=Tb927.8.5900 | organism=Trypanosoma_brucei_brucei_TREU927 | gene_product=Sedlin, N-terminal conserved region, putative | transcript_product=Sedlin, N-terminal conserved region, putative | location=	N/A	N/A	N/A	N/A	GO:0006888	endoplasmic reticulum to Golgi vesicle-mediated transport	GO:0097014;GO:0020016;GO:0005737;GO:0031981	ciliary plasm;ciliary pocket;cytoplasm;nuclear lumen	N/A	N/A	N/A	N/A	Tb927.8.5900	N/A	flagellar pocket, cytoplasm, flagellar cytoplasm, nuclear lumen GO:0005737 GO:0097014 GO:0031981 GO:0020016	cytoplasm, flagellar cytoplasm, nuclear lumen GO:0005737 GO:0097014 GO:0031981 GO:0020016	Color2 [A=255, R=169, G=169, B=169]	1	4		+	3	3	3	26	26	26	14.959	0	7.4389	3500400	7	0	0	0	0	1460200	0	1738000	1591
	0.930204	0.305533	1.22343	40S ribosomal protein S11, putative	Tb927.1.3180:mRNA-p1	Tb927.1.3180:mRNA-p1	Tb927.1.3180		Tb927.1.3180:mRNA-p1 | transcript=Tb927.1.3180:mRNA | gene=Tb927.1.3180 | organism=Trypanosoma_brucei_brucei_TREU927 | gene_product=40S ribosomal protein S11, putative | transcript_product=40S ribosomal protein S11, putative | location=Tb927_01_v5.1:688963	GO:0005840	ribosome	GO:0003735	structural constituent of ribosome	GO:0006412	translation	GO:0005737;GO:0022627;GO:0005730;GO:0005840	cytoplasm;cytosolic small ribosomal subunit;nucleolus;ribosome	GO:0003735	structural constituent of ribosome	GO:0006412	translation	Tb927.1.3180	N/A	cytoplasm(patchy), nucleolus GO:0005737 GO:0005730	cytoplasm(patchy), nucleolus(50%) GO:0005737 GO:0005730	Color2 [A=255, R=169, G=169, B=169]	1	4		+	8	8	1	44.3	44.3	6.9	20.059	0	70.38	173570000	46	0	27520000	30909000	39087000	39037000	41826000	38441000	205
	0.673264	0.305333	1.22736	histone H4, putative;histone H4, putative;histone H4, putative;histone H4, putative;histone H4, putative;histone H4, putative;histone H4, putative;histone H4, putative;histone H4, putative;histone H4, putative	Tb927.5.4260:mRNA-p1;Tb927.5.4250:mRNA-p1;Tb927.5.4240:mRNA-p1;Tb927.5.4230:mRNA-p1;Tb927.5.4220:mRNA-p1;Tb927.5.4210:mRNA-p1;Tb927.5.4200:mRNA-p1;Tb927.5.4190:mRNA-p1;Tb927.5.4180:mRNA-p1;Tb927.5.4170:mRNA-p1;Tb927.2.2670:mRNA-p1	Tb927.5.4260:mRNA-p1;Tb927.5.4250:mRNA-p1;Tb927.5.4240:mRNA-p1;Tb927.5.4230:mRNA-p1;Tb927.5.4220:mRNA-p1;Tb927.5.4210:mRNA-p1;Tb927.5.4200:mRNA-p1;Tb927.5.4190:mRNA-p1;Tb927.5.4180:mRNA-p1;Tb927.5.4170:mRNA-p1	Tb927.5.4260;Tb927.5.4250;Tb927.5.4240;Tb927.5.4230;Tb927.5.4220;Tb927.5.4210;Tb927.5.4200;Tb927.5.4190;Tb927.5.4180;Tb927.5.4170		Tb927.5.4260:mRNA-p1 | transcript=Tb927.5.4260:mRNA | gene=Tb927.5.4260 | organism=Trypanosoma_brucei_brucei_TREU927 | gene_product=histone H4, putative | transcript_product=histone H4, putative | location=Tb927_05_v5.1:1334708-1335010(-) | protein_length=	GO:0000786;GO:0000786;GO:0000786;GO:0000786;GO:0000786;GO:0000786;GO:0000786;GO:0000786;GO:0000786;GO:0000786	nucleosome;nucleosome;nucleosome;nucleosome;nucleosome;nucleosome;nucleosome;nucleosome;nucleosome;nucleosome	GO:0003677;GO:0046982;GO:0003677;GO:0046982;GO:0003677;GO:0046982;GO:0003677;GO:0046982;GO:0003677;GO:0046982;GO:0003677;GO:0046982;GO:0003677;GO:0046982;GO:0003677;GO:0046982;GO:0003677;GO:0046982;GO:0003677;GO:0046982	DNA binding;protein heterodimerization activity;DNA binding;protein heterodimerization activity;DNA binding;protein heterodimerization activity;DNA binding;protein heterodimerization activity;DNA binding;protein heterodimerization activity;DNA binding;protein heterodimerization activity;DNA binding;protein heterodimerization activity;DNA binding;protein heterodimerization activity;DNA binding;pro…	N/A;N/A;N/A;N/A;N/A;N/A;N/A;N/A;N/A;N/A	N/A;N/A;N/A;N/A;N/A;N/A;N/A;N/A;N/A;N/A	GO:0097014;GO:0035869;GO:0005737;GO:0031981;GO:0005654;GO:0000786;GO:0097014;GO:0035869;GO:0005737;GO:0031981;GO:0005654;GO:0097014;GO:0035869;GO:0005737;GO:0031981;GO:0005654;GO:0097014;GO:0035869;GO:0005737;GO:0031981;GO:0005654;GO:0097014;GO:0035869;GO:0005737;GO:0031981;GO:0005654;GO:0097014;GO:0035869;GO:0005737;GO:0031981;GO:0005654;GO:0097014;GO:0035869;GO:0005737;GO:0031981;GO:0005654;GO:…	ciliary plasm;ciliary transition zone;cytoplasm;nuclear lumen;nucleoplasm;nucleosome;ciliary plasm;ciliary transition zone;cytoplasm;nuclear lumen;nucleoplasm;ciliary plasm;ciliary transition zone;cytoplasm;nuclear lumen;nucleoplasm;ciliary plasm;ciliary transition zone;cytoplasm;nuclear lumen;nucleoplasm;ciliary plasm;ciliary transition zone;cytoplasm;nuclear lumen;nucleoplasm;ciliary plasm;cili…	GO:0003677;GO:0003677;GO:0003677;GO:0003677;GO:0003677;GO:0003677;GO:0003677;GO:0003677;GO:0003677;GO:0003677	DNA binding;DNA binding;DNA binding;DNA binding;DNA binding;DNA binding;DNA binding;DNA binding;DNA binding;DNA binding	GO:0006334;GO:0006334;GO:0006334;GO:0006334;GO:0006334;GO:0006334;GO:0006334;GO:0006334;GO:0006334;GO:0006334	nucleosome assembly;nucleosome assembly;nucleosome assembly;nucleosome assembly;nucleosome assembly;nucleosome assembly;nucleosome assembly;nucleosome assembly;nucleosome assembly;nucleosome assembly	Tb927.5.4170;Tb927.5.4180;Tb927.5.4190;Tb927.5.4200;Tb927.5.4210;Tb927.5.4220;Tb927.5.4230;Tb927.5.4240;Tb927.5.4250;Tb927.5.4260	N/A;N/A;N/A;N/A;N/A;N/A;N/A;N/A;N/A;N/A	nucleoplasm GO:0005737 GO:0005654	nucleoplasm GO:0005654;nucleoplasm(patchy) GO:0005654;cytoplasm(reticulated), flagellar cytoplasm(weak) GO:0005737 GO:0005654;nucleoplasm(<10%), transition zone GO:0035869;nucleoplasm GO:0005654;nucleoplasm GO:0005654;cytoplasm, nucleoplasm(<10%, strong), flagellar cytoplasm, nuclear lumen GO:0005737 GO:0097014 GO:0031981;nucleoplasm(75%), cytoplasm(25%) GO:0005654	Color2 [A=255, R=169, G=169, B=169]	1	4		+	7	7	7	43	43	43	11.142	0	65.394	261260000	42	0	63425000	54425000	42439000	56820000	75350000	64562000	1234
	0.629628	0.294834	1.2089	ribosomal protein L36, putative;ribosomal protein L36, putative	Tb927.9.15210:mRNA-p1;Tb927.10.1590:mRNA-p1	Tb927.9.15210:mRNA-p1;Tb927.10.1590:mRNA-p1	Tb927.9.15210;Tb927.10.1590		Tb927.9.15210:mRNA-p1 | transcript=Tb927.9.15210:mRNA | gene=Tb927.9.15210 | organism=Trypanosoma_brucei_brucei_TREU927 | gene_product=ribosomal protein L36, putative | transcript_product=ribosomal protein L36, putative | location=Tb927_09_v5.1:2362520-236	GO:0005840;GO:0005840	ribosome;ribosome	GO:0003735;GO:0003735	structural constituent of ribosome;structural constituent of ribosome	GO:0006412;GO:0006412	translation;translation	GO:0005737;GO:0022625;GO:0005730;GO:0005840;GO:0005737;GO:0022625;GO:0005730;GO:0005840	cytoplasm;cytosolic large ribosomal subunit;nucleolus;ribosome;cytoplasm;cytosolic large ribosomal subunit;nucleolus;ribosome	GO:0042301;GO:0003735;GO:0003735	phosphate ion binding;structural constituent of ribosome;structural constituent of ribosome	GO:0002181;GO:0006412;GO:0002181;GO:0006412	cytoplasmic translation;translation;cytoplasmic translation;translation	Tb927.10.1590;Tb927.9.15210	N/A;N/A	cytoplasm(75%, patchy), nucleolus GO:0005737 GO:0005730;cytoplasm(patchy), nucleolus GO:0005737 GO:0005730	cytoplasm(patchy) GO:0005737 GO:0005730;cytoplasm(patchy), nucleolus GO:0005737 GO:0005730	Color2 [A=255, R=169, G=169, B=169]	1	4		+	4	4	4	33.9	33.9	33.9	12.457	0	29.609	206350000	32	0	29832000	28677000	43541000	46061000	37663000	39644000	357
	0.960373	0.293533	1.21381	T-complex protein 1, zeta subunit, putative	Tb927.11.3240:mRNA-p1	Tb927.11.3240:mRNA-p1	Tb927.11.3240		Tb927.11.3240:mRNA-p1 | transcript=Tb927.11.3240:mRNA | gene=Tb927.11.3240 | organism=Trypanosoma_brucei_brucei_TREU927 | gene_product=T-complex protein 1, zeta subunit, putative | transcript_product=T-complex protein 1, zeta subunit, putative | location=T	N/A	N/A	GO:0005524;GO:0051082	ATP binding;unfolded protein binding	GO:0006457	protein folding	GO:0005832;GO:0005737	chaperonin-containing T-complex;cytoplasm	GO:0051082	unfolded protein binding	GO:0006457;GO:0051726	protein folding;regulation of cell cycle	Tb927.11.3240	N/A		cytoplasm GO:0005737	Color2 [A=255, R=169, G=169, B=169]	1	4		+	18	18	18	44.1	44.1	44.1	59.579	0	186.4	150190000	122	0	27399000	24011000	33688000	35093000	33731000	34469000	740
	0.136433	0.2918	1.17594	conserved protein, unknown function	Tb927.1.650:mRNA-p1	Tb927.1.650:mRNA-p1	Tb927.1.650		Tb927.1.650:mRNA-p1 | transcript=Tb927.1.650:mRNA | gene=Tb927.1.650 | organism=Trypanosoma_brucei_brucei_TREU927 | gene_product=conserved protein, unknown function | transcript_product=conserved protein, unknown function | location=Tb927_01_v5.1:226021-22	N/A	N/A	N/A	N/A	N/A	N/A	GO:0005654;GO:0005634	nucleoplasm;nucleus	N/A	N/A	GO:0006325	chromatin organization	Tb927.1.650	N/A	nucleoplasm, cytoplasm(weak, points) GO:0005654	nucleoplasm GO:0005654	Color2 [A=255, R=169, G=169, B=169]	1	4		+	5	5	5	33.2	33.2	33.2	22.435	0	24.81	6018300	16	0	0	0	2204200	1041900	1550100	0	222
	0.187688	0.288834	2.02847	translation elongation factor 1-beta, putative;translation elongation factor 1-beta, putative	Tb927.4.3590:mRNA-p1;Tb927.4.3570:mRNA-p1	Tb927.4.3590:mRNA-p1;Tb927.4.3570:mRNA-p1	Tb927.4.3590;Tb927.4.3570		Tb927.4.3590:mRNA-p1 | transcript=Tb927.4.3590:mRNA | gene=Tb927.4.3590 | organism=Trypanosoma_brucei_brucei_TREU927 | gene_product=translation elongation factor 1-beta, putative | transcript_product=translation elongation factor 1-beta, putative | locatio	GO:0005853;GO:0005853	eukaryotic translation elongation factor 1 complex;eukaryotic translation elongation factor 1 complex	GO:0003746;GO:0003746	translation elongation factor activity;translation elongation factor activity	GO:0006414;GO:0006414	translational elongation;translational elongation	GO:0005737;GO:0005737	cytoplasm;cytoplasm	N/A;N/A	N/A;N/A	N/A;N/A	N/A;N/A	Tb927.4.3570;Tb927.4.3590	N/A;N/A	cytoplasm GO:0005737	cytoplasm(75%, patchy) GO:0005737	Color2 [A=255, R=169, G=169, B=169]	1	4		+	4	4	3	21.2	21.2	17.3	24.334	0	8.0345	2061500	7	0	0	0	341440	692600	0	0	1129
	0.224619	0.285533	1.33392	ATP-dependent DEAD/H RNA helicase, putative	Tb927.3.2600:mRNA-p1	Tb927.3.2600:mRNA-p1	Tb927.3.2600		Tb927.3.2600:mRNA-p1 | transcript=Tb927.3.2600:mRNA | gene=Tb927.3.2600 | organism=Trypanosoma_brucei_brucei_TREU927 | gene_product=ATP-dependent DEAD/H RNA helicase, putative | transcript_product=ATP-dependent DEAD/H RNA helicase, putative | location=Tb92	N/A	N/A	GO:0005524;GO:0004386;GO:0003676	ATP binding;helicase activity;nucleic acid binding	N/A	N/A	GO:0005737	cytoplasm	N/A	N/A	N/A	N/A	Tb927.3.2600	N/A	cytoplasm(patchy) GO:0005737		Color2 [A=255, R=169, G=169, B=169]	1	4		+	16	16	16	10	10	10	244.99	0	42.65	9470100	32	0	0	1726800	2510800	2123700	1507500	2021400	1008
	0.127706	0.285034	1.17827	heat shock protein 84, putative	Tb927.11.2650:mRNA-p1	Tb927.11.2650:mRNA-p1	Tb927.11.2650		Tb927.11.2650:mRNA-p1 | transcript=Tb927.11.2650:mRNA | gene=Tb927.11.2650 | organism=Trypanosoma_brucei_brucei_TREU927 | gene_product=heat shock protein 84, putative | transcript_product=heat shock protein 84, putative | location=Tb927_11_v5.1:777488-7797	N/A	N/A	GO:0005524;GO:0051082	ATP binding;unfolded protein binding	GO:0006457	protein folding	GO:0020023;GO:0005743;GO:0005739	kinetoplast;mitochondrial inner membrane;mitochondrion	GO:0016887;GO:0019901;GO:0051082	ATP hydrolysis activity;protein kinase binding;unfolded protein binding	GO:0006457	protein folding	Tb927.11.2650	N/A	mitochondrion(75%), kinetoplast(region, strong, 75%) GO:0005739 GO:0020023		Color2 [A=255, R=169, G=169, B=169]	1	4		+	5	5	5	8.6	8.6	8.6	84.2	0	46.19	2522600	11	0	713010	0	0	0	840120	0	725
	0.537337	0.2747	1.21732	ribosomal protein S25, putative;40S ribosomal protein S25, putative	Tb927.3.1370:mRNA-p1;Tb927.10.2840:mRNA-p1	Tb927.3.1370:mRNA-p1;Tb927.10.2840:mRNA-p1	Tb927.3.1370;Tb927.10.2840		Tb927.3.1370:mRNA-p1 | transcript=Tb927.3.1370:mRNA | gene=Tb927.3.1370 | organism=Trypanosoma_brucei_brucei_TREU927 | gene_product=40S ribosomal protein S25, putative | transcript_product=40S ribosomal protein S25, putative | location=Tb927_03_v5.1:343637	N/A;N/A	N/A;N/A	N/A;N/A	N/A;N/A	N/A;N/A	N/A;N/A	GO:0005737;GO:0022627;GO:0005840;GO:0005737;GO:0022627;GO:0005840	cytoplasm;cytosolic small ribosomal subunit;ribosome;cytoplasm;cytosolic small ribosomal subunit;ribosome	GO:0003735;GO:0003735	structural constituent of ribosome;structural constituent of ribosome	GO:0006412;GO:0006412	translation;translation	Tb927.10.2840;Tb927.3.1370	N/A;N/A	cytoplasm(patchy) GO:0005737		Color2 [A=255, R=169, G=169, B=169]	1	4		+	6	6	6	39.8	39.8	39.8	12.56	0	28.975	144100000	33	0	28710000	33987000	24305000	30097000	44371000	31441000	391
	0.219039	0.274501	7975101	GTP binding protein, putative	Tb927.2.5060:mRNA-p1	Tb927.2.5060:mRNA-p1	Tb927.2.5060		Tb927.2.5060:mRNA-p1 | transcript=Tb927.2.5060:mRNA | gene=Tb927.2.5060 | organism=Trypanosoma_brucei_brucei_TREU927 | gene_product=GTP binding protein, putative | transcript_product=GTP binding protein, putative | location=Tb927_02_v5.1:895261-896445(-) |	N/A	N/A	GO:0005524;GO:0005525;GO:0043023;GO:0043022	ATP binding;GTP binding;ribosomal large subunit binding;ribosome binding	N/A	N/A	GO:0005737	cytoplasm	GO:0016887	ATP hydrolysis activity	N/A	N/A	Tb927.2.5060	N/A	cytoplasm GO:0005737		Color2 [A=255, R=169, G=169, B=169]	1	4		+	2	2	2	5.1	5.1	5.1	44.349	0	5.304	654470	9	0	0	0	0	266350	0	531160	950
	0.355381	0.269534	1.48364	heat shock 70 kDa protein, putative	Tb927.7.710:mRNA-p1	Tb927.7.710:mRNA-p1	Tb927.7.710		Tb927.7.710:mRNA-p1 | transcript=Tb927.7.710:mRNA | gene=Tb927.7.710 | organism=Trypanosoma_brucei_brucei_TREU927 | gene_product=heat shock 70 kDa protein, putative | transcript_product=heat shock 70 kDa protein, putative | location=Tb927_07_v5.1:156246-15	N/A	N/A	N/A	N/A	N/A	N/A	GO:0005930;GO:0005929;GO:0005737	axoneme;cilium;cytoplasm	GO:0005524;GO:0016887;GO:0031072;GO:0051787;GO:0044183;GO:0051082	ATP binding;ATP hydrolysis activity;heat shock protein binding;misfolded protein binding;protein folding chaperone;unfolded protein binding	GO:0034620;GO:0051085;GO:0042026;GO:0006986	cellular response to unfolded protein;chaperone cofactor-dependent protein refolding;protein refolding;response to unfolded protein	Tb927.7.710	N/A	cytoplasm, flagellum(end), axoneme GO:0005737 GO:0005929 GO:0005930		Color2 [A=255, R=169, G=169, B=169]	1	4		+	7	5	5	18.3	13.8	13.8	70.211	0	30.13	5799200	18	0	1764300	0	1303700	1683200	1353000	1515600	1482
	1.14657	0.266834	1.2057	succinyl-CoA ligase [GDP-forming] beta-chain, putative	Tb927.10.7410:mRNA-p1	Tb927.10.7410:mRNA-p1	Tb927.10.7410		Tb927.10.7410:mRNA-p1 | transcript=Tb927.10.7410:mRNA | gene=Tb927.10.7410 | organism=Trypanosoma_brucei_brucei_TREU927 | gene_product=succinyl-CoA ligase [GDP-forming] beta-chain, putative | transcript_product=succinyl-CoA ligase [GDP-forming] beta-chain,	N/A	N/A	GO:0005524;GO:0003824	ATP binding;catalytic activity	GO:0006099	tricarboxylic acid cycle	GO:0005739	mitochondrion	N/A	N/A	N/A	N/A	Tb927.10.7410	N/A			Color2 [A=255, R=169, G=169, B=169]	1	4		+	13	13	13	44.4	44.4	44.4	44.905	0	78.748	105780000	66	0	20029000	22948000	20337000	28650000	23342000	24346000	481
	0.117358	0.2591	2.39712	chaperone protein DnaJ, putative	Tb927.1.1960:mRNA-p1	Tb927.1.1960:mRNA-p1	Tb927.1.1960		Tb927.1.1960:mRNA-p1 | transcript=Tb927.1.1960:mRNA | gene=Tb927.1.1960 | organism=Trypanosoma_brucei_brucei_TREU927 | gene_product=chaperone protein DnaJ, putative | transcript_product=chaperone protein DnaJ, putative | location=Tb927_01_v5.1:514039-51601	N/A	N/A	N/A	N/A	N/A	N/A	GO:0005737	cytoplasm	GO:0051082	unfolded protein binding	GO:0006457	protein folding	Tb927.1.1960	N/A		cytoplasm, flagellar cytoplasm(weak) GO:0005737	Color2 [A=255, R=169, G=169, B=169]	1	4		+	5	5	5	12.5	12.5	12.5	75.71	0	27.384	3057200	15	0	0	0	1004100	0	835150	1571800	186
	0.692979	0.239533	1.18372	40S ribosomal protein S24E, putative;40S ribosomal protein S24E, putative	Tb927.10.7340:mRNA-p1;Tb927.10.7330:mRNA-p1	Tb927.10.7340:mRNA-p1;Tb927.10.7330:mRNA-p1	Tb927.10.7340;Tb927.10.7330		Tb927.10.7340:mRNA-p1 | transcript=Tb927.10.7340:mRNA | gene=Tb927.10.7340 | organism=Trypanosoma_brucei_brucei_TREU927 | gene_product=40S ribosomal protein S24E, putative | transcript_product=40S ribosomal protein S24E, putative | location=Tb927_10_v5.1:1	GO:0005840;GO:0005840	ribosome;ribosome	GO:0003735;GO:0003735	structural constituent of ribosome;structural constituent of ribosome	GO:0006412;GO:0006412	translation;translation	GO:0005737;GO:0005840;GO:0005737;GO:0005840	cytoplasm;ribosome;cytoplasm;ribosome	GO:0042301;GO:0003735;GO:0003735	phosphate ion binding;structural constituent of ribosome;structural constituent of ribosome	GO:0006412;GO:0006412	translation;translation	Tb927.10.7330;Tb927.10.7340	N/A;N/A	cytoplasm(patchy) GO:0005737	cytoplasm(patchy) GO:0005737;cytoplasm(patchy) GO:0005737	Color2 [A=255, R=169, G=169, B=169]	1	4		+	5	5	5	39.4	39.4	39.4	15.683	0	64.538	70245000	21	0	12270000	15537000	14066000	15969000	19224000	14373000	479
	0.297087	0.2394	0.658858	Nucleoporin NUP41	Tb927.10.2320:mRNA-p1	Tb927.10.2320:mRNA-p1	Tb927.10.2320		Tb927.10.2320:mRNA-p1 | transcript=Tb927.10.2320:mRNA | gene=Tb927.10.2320 | organism=Trypanosoma_brucei_brucei_TREU927 | gene_product=Nucleoporin NUP41 | transcript_product=Nucleoporin NUP41 | location=Tb927_10_v5.1:599823-600968(+) | protein_length=381 |	N/A	N/A	GO:0005515	protein binding	N/A	N/A	GO:0005643;GO:0031080;GO:0005634	nuclear pore;nuclear pore outer ring;nucleus	N/A	N/A	N/A	N/A	Tb927.10.2320	N/A	nuclear pore GO:0005643	nuclear pore(50%) GO:0005643	Color2 [A=255, R=169, G=169, B=169]	1	4		+	3	3	3	12.3	12.3	12.3	41.178	0	9.3056	2392000	16	0	456810	674360	715890	0	540250	676700	379
	0.113012	0.232467	1.74978	Aldehyde dehydrogenase 3, putative	Tb927.6.3050:mRNA-p1	Tb927.6.3050:mRNA-p1	Tb927.6.3050		Tb927.6.3050:mRNA-p1 | transcript=Tb927.6.3050:mRNA | gene=Tb927.6.3050 | organism=Trypanosoma_brucei_brucei_TREU927 | gene_product=Aldehyde dehydrogenase 3, putative | transcript_product=Aldehyde dehydrogenase 3, putative | location=Tb927_06_v5.1:904935-9	N/A	N/A	GO:0016491;GO:0016620	oxidoreductase activity;oxidoreductase activity, acting on the aldehyde or oxo group of donors, NAD or NADP as acceptor	GO:0006081;GO:0055114	cellular aldehyde metabolic process;obsolete oxidation-reduction process	GO:0097014;GO:0005737;GO:0020015;GO:0005741;GO:0031981	ciliary plasm;cytoplasm;glycosome;mitochondrial outer membrane;nuclear lumen	GO:0004028	3-chloroallyl aldehyde dehydrogenase activity	N/A	N/A	Tb927.6.3050	N/A	cytoplasm(patchy), flagellar cytoplasm, nuclear lumen GO:0005737 GO:0097014 GO:0031981	cytoplasm(75%), cytoplasm(25%, weak, points), flagellar cytoplasm(75%), nuclear lumen(75%) GO:0005737 GO:0097014 GO:0031981	Color2 [A=255, R=169, G=169, B=169]	1	4		+	3	3	3	11	11	11	59.689	0	83.914	5149600	11	0	2245600	0	0	2196300	1733000	0	1299
	0.383442	0.2319	1.15921	60S ribosomal protein L7a, putative;60S ribosomal protein L7a, putative	Tb927.8.1340:mRNA-p1;Tb927.8.1330:mRNA-p1	Tb927.8.1340:mRNA-p1;Tb927.8.1330:mRNA-p1	Tb927.8.1340;Tb927.8.1330		Tb927.8.1340:mRNA-p1 | transcript=Tb927.8.1340:mRNA | gene=Tb927.8.1340 | organism=Trypanosoma_brucei_brucei_TREU927 | gene_product=60S ribosomal protein L7a, putative | transcript_product=60S ribosomal protein L7a, putative | location=Tb927_08_v5.1:429328	N/A;N/A	N/A;N/A	N/A;N/A	N/A;N/A	N/A;N/A	N/A;N/A	GO:0005737;GO:0022625;GO:0005730;GO:0005840;GO:0005737;GO:0022625;GO:0005730;GO:0005840	cytoplasm;cytosolic large ribosomal subunit;nucleolus;ribosome;cytoplasm;cytosolic large ribosomal subunit;nucleolus;ribosome	GO:0003723;GO:0003729;GO:0003735;GO:0003723;GO:0003729;GO:0003735	RNA binding;mRNA binding;structural constituent of ribosome;RNA binding;mRNA binding;structural constituent of ribosome	GO:0000470;GO:0006412;GO:0000470;GO:0006412	maturation of LSU-rRNA;translation;maturation of LSU-rRNA;translation	Tb927.8.1330;Tb927.8.1340	N/A;N/A	cytoplasm(patchy), nucleolus GO:0005737 GO:0005730	cytoplasm(patchy), nucleolus GO:0005737 GO:0005730;cytoplasm(patchy), nucleolus GO:0005737 GO:0005730	Color2 [A=255, R=169, G=169, B=169]	1	4		+	14	14	14	39.9	39.9	39.9	30.879	0	149.5	435610000	95	0	70743000	70407000	109500000	107540000	104110000	78905000	1506
	0.360033	0.227734	1.20852	tryparedoxin peroxidase;tryparedoxin peroxidase	Tb927.9.5860:mRNA-p1;Tb927.9.5770:mRNA-p1	Tb927.9.5860:mRNA-p1;Tb927.9.5770:mRNA-p1	Tb927.9.5860;Tb927.9.5770		Tb927.9.5860:mRNA-p1 | transcript=Tb927.9.5860:mRNA | gene=Tb927.9.5860 | organism=Trypanosoma_brucei_brucei_TREU927 | gene_product=tryparedoxin peroxidase | transcript_product=tryparedoxin peroxidase | location=Tb927_09_v5.1:989953-990552(+) | protein_len	N/A;N/A	N/A;N/A	GO:0016209;GO:0016491;GO:0051920;GO:0016209;GO:0016491;GO:0051920	antioxidant activity;oxidoreductase activity;peroxiredoxin activity;antioxidant activity;oxidoreductase activity;peroxiredoxin activity	GO:0055114;GO:0055114	obsolete oxidation-reduction process;obsolete oxidation-reduction process	GO:0005929;GO:0005737;GO:0005829;GO:0020015;GO:0005654;GO:0005634;GO:0005929;GO:0005737;GO:0005829;GO:0020015;GO:0005654;GO:0005634	cilium;cytoplasm;cytosol;glycosome;nucleoplasm;nucleus;cilium;cytoplasm;cytosol;glycosome;nucleoplasm;nucleus	GO:0008379;GO:0015042;GO:0008379;GO:0015042	thioredoxin peroxidase activity;trypanothione-disulfide reductase activity;thioredoxin peroxidase activity;trypanothione-disulfide reductase activity	GO:0045454;GO:0055114;GO:0006979;GO:0045454;GO:0055114;GO:0006979	cell redox homeostasis;obsolete oxidation-reduction process;response to oxidative stress;cell redox homeostasis;obsolete oxidation-reduction process;response to oxidative stress	Tb927.9.5770;Tb927.9.5860	N/A;N/A			Color2 [A=255, R=169, G=169, B=169]	1	4		+	16	16	16	75.9	75.9	75.9	22.424	0	104.64	673140000	96	0	125680000	118650000	136310000	130620000	118460000	210930000	1775
	0.35847	0.224833	1.19077	T-complex protein 1, delta subunit, putative	Tb927.10.1060:mRNA-p1	Tb927.10.1060:mRNA-p1	Tb927.10.1060		Tb927.10.1060:mRNA-p1 | transcript=Tb927.10.1060:mRNA | gene=Tb927.10.1060 | organism=Trypanosoma_brucei_brucei_TREU927 | gene_product=T-complex protein 1, delta subunit, putative | transcript_product=T-complex protein 1, delta subunit, putative | location	N/A	N/A	GO:0005524;GO:0051082	ATP binding;unfolded protein binding	GO:0006457	protein folding	GO:0005832;GO:0005737	chaperonin-containing T-complex;cytoplasm	GO:0051082	unfolded protein binding	GO:0006457;GO:0051726	protein folding;regulation of cell cycle	Tb927.10.1060	N/A		cytoplasm GO:0005737	Color2 [A=255, R=169, G=169, B=169]	1	4		+	11	11	11	27.6	27.6	27.6	58.361	0	67.352	17733000	33	0	3963000	2974900	3506600	4085600	3041600	5309800	237
	0.0561583	0.220901	1.1803	ZFP family member, putative	Tb927.3.740:mRNA-p1	Tb927.3.740:mRNA-p1	Tb927.3.740		Tb927.3.740:mRNA-p1 | transcript=Tb927.3.740:mRNA | gene=Tb927.3.740 | organism=Trypanosoma_brucei_brucei_TREU927 | gene_product=ZFP family member, putative | transcript_product=ZFP family member, putative | location=Tb927_03_v5.1:180970-181710(-) | protei	N/A	N/A	GO:0046872	metal ion binding	N/A	N/A	GO:0005737	cytoplasm	GO:0003723	RNA binding	GO:0000281;GO:0010608	mitotic cytokinesis;posttranscriptional regulation of gene expression	Tb927.3.740	N/A	cytoplasm(points, strong) GO:0005737	cytoplasm(patchy) GO:0005737	Color2 [A=255, R=169, G=169, B=169]	1	4		+	3	3	3	21.1	21.1	21.1	25.529	0	9.4928	10515000	10	0	0	0	3774300	0	0	4454800	1082
	0.0941558	0.218433	2.57881	RAD50 DNA repair-like protein	Tb927.11.8210:mRNA-p1;Tb11.v5.0573.1-p1;Tb11.v5.0572.1-p1	Tb927.11.8210:mRNA-p1	Tb927.11.8210		Tb927.11.8210:mRNA-p1 | transcript=Tb927.11.8210:mRNA | gene=Tb927.11.8210 | organism=Trypanosoma_brucei_brucei_TREU927 | gene_product=RAD50 DNA repair-like protein | transcript_product=RAD50 DNA repair-like protein | location=Tb927_11_v5.1:2306956-2311005	GO:0030870;GO:0005634	Mre11 complex;nucleus	GO:0016887	ATP hydrolysis activity	GO:0006281;GO:0000723	DNA repair;telomere maintenance	GO:0005654;GO:0005634	nucleoplasm;nucleus	GO:0003690	double-stranded DNA binding	GO:0006303	double-strand break repair via nonhomologous end joining	Tb927.11.8210	N/A	nucleoplasm, cytoplasm(weak) GO:0005634 GO:0005654	nucleus(points), cytoplasm(points, weak) GO:0005634 GO:0005654	Color2 [A=255, R=0, G=128, B=0]	9	4		+	13	13	13	14.6	14.6	14.6	152.77	0	33.703	5925600	21	0	0	0	1582900	2290600	1791400	0	871
	0.280201	0.215134	1.13134	Pab1p-dependent poly(A) ribonuclease subunit, putative	Tb927.11.13970:mRNA-p1	Tb927.11.13970:mRNA-p1	Tb927.11.13970		Tb927.11.13970:mRNA-p1 | transcript=Tb927.11.13970:mRNA | gene=Tb927.11.13970 | organism=Trypanosoma_brucei_brucei_TREU927 | gene_product=Pab1p-dependent poly(A) ribonuclease subunit, putative | transcript_product=Pab1p-dependent poly(A) ribonuclease subun	GO:0031251	PAN complex	GO:0003723	RNA binding	GO:0090503;GO:0006397;GO:0000289	RNA phosphodiester bond hydrolysis, exonucleolytic;mRNA processing;nuclear-transcribed mRNA poly(A) tail shortening	GO:0000932;GO:0031251;GO:0005737;GO:0005730	P-body;PAN complex;cytoplasm;nucleolus	N/A	N/A	GO:0000290;GO:0000289;GO:0010606;GO:0010608	deadenylation-dependent decapping of nuclear-transcribed mRNA;nuclear-transcribed mRNA poly(A) tail shortening;positive regulation of cytoplasmic mRNA processing body assembly;posttranscriptional regulation of gene expression	Tb927.11.13970	N/A	cytoplasm(75%), nucleolus(75%) GO:0005737 GO:0005730		Color2 [A=255, R=169, G=169, B=169]	1	4		+	13	13	13	43.4	43.4	43.4	56.627	0	83.582	22121000	41	0	2863800	3291700	5320400	4062700	3696200	5224200	627
	0.103486	0.214834	31936001	hypothetical protein, conserved	Tb927.8.5320:mRNA-p1	Tb927.8.5320:mRNA-p1	Tb927.8.5320		Tb927.8.5320:mRNA-p1 | transcript=Tb927.8.5320:mRNA | gene=Tb927.8.5320 | organism=Trypanosoma_brucei_brucei_TREU927 | gene_product=hypothetical protein, conserved | transcript_product=hypothetical protein, conserved | location=Tb927_08_v5.1:1583661-158406	N/A	N/A	N/A	N/A	N/A	N/A	GO:0005654	nucleoplasm	N/A	N/A	N/A	N/A	Tb927.8.5320	N/A	nucleoplasm, cytoplasm(weak, points) GO:0005654	nucleoplasm(points), nucleoplasm GO:0005654	Color2 [A=255, R=169, G=169, B=169]	1	4		+	6	6	6	54.9	54.9	54.9	15.121	0	16.584	5333200	19	0	0	0	0	2160300	1033300	0	1576
	0.357835	0.211567	1.13096	ribosomal protein L15, putative;ribosomal protein L15, putative	Tb927.6.5040:mRNA-p1;Tb927.9.15190:mRNA-p1	Tb927.6.5040:mRNA-p1;Tb927.9.15190:mRNA-p1	Tb927.6.5040;Tb927.9.15190		Tb927.6.5040:mRNA-p1 | transcript=Tb927.6.5040:mRNA | gene=Tb927.6.5040 | organism=Trypanosoma_brucei_brucei_TREU927 | gene_product=ribosomal protein L15, putative | transcript_product=ribosomal protein L15, putative | location=Tb927_06_v5.1:1380714-138132	GO:0005840;GO:0005840	ribosome;ribosome	GO:0003735;GO:0003735	structural constituent of ribosome;structural constituent of ribosome	GO:0006412;GO:0006412	translation;translation	GO:0022625;GO:0005840	cytosolic large ribosomal subunit;ribosome	GO:0003723;GO:0003735;GO:0003735	RNA binding;structural constituent of ribosome;structural constituent of ribosome	GO:0002181;GO:0006412	cytoplasmic translation;translation	Tb927.6.5040;Tb927.9.15190	N/A;N/A			Color2 [A=255, R=169, G=169, B=169]	1	4		+	4	4	4	21.1	21.1	21.1	24.433	0	16.476	171270000	30	0	27436000	26346000	43474000	40900000	33776000	35317000	1343
[truncated: 482 more rows]

## Sheet: IP_TritonHS
Significant	[-LOG(P-value)]	Difference	enrichment ratio	Product Description	Protein IDs	Majority protein IDs		Gene IDs	Fasta headers	Computed GO Component IDs	Computed GO Components	Computed GO Function IDs	Computed GO Functions	Computed GO Process IDs	Computed GO Processes	Curated GO Component IDs	Curated GO Components	Curated GO Function IDs	Curated GO Functions	Curated GO Process IDs	Curated GO Processes	Gene ID	SignalP Peptide	Cterm Localization_TrypTag	N-term_Localization_TrypTag	Symbol color	Symbol type	Symbol size	Show label	matrix50	matrix38	matrix89	Peptides	Razor + unique peptides	Unique peptides	Sequence coverage [%]	Unique + razor sequence coverage [%]	Unique sequence coverage [%]	Mol. weight [kDa]	Q-value	Score	Intensity	MS/MS count	LFQ intensity 15_1	LFQ intensity 16_1	LFQ intensity 17_1	LFQ intensity 31_1	LFQ intensity 32_1	LFQ intensity 33_1
[truncated: 870 more rows]
[truncated: 1 more columns]

[truncated: 6 more sheets: IP_BrjLS, TurboID, Vdiff>0+TEPdiff>0+any_pull>0, Vdiff>0A+TEPdiff>0+anypullSigB, TEP1vsMVP1TurboID, legend]
