# Supplementary material for: The trypanosome vault particle is composed of multiple major vault protein paralogs and harbors vault RNA
Source: J Biol Chem. 2025 Sep 11;301(10):110706. doi: 10.1016/j.jbc.2025.110706 (PMC12547018; doi:10.1016/j.jbc.2025.110706)
Supplement: Supporting Table S3 [file mmc4.xlsx]

## Sheet: GeneIDs
	MVP1	MVP2	MVP3	MVPx	MVP1 terminal coverage/ coverage	MVPshort (truncated MVP homolog)	short MVP terminal coverage for TbMVP1 (coverage)	TEP1	MVP comments
Trypanosoma brucei 927	Tb927.5.4460	Tb927.10.1990	Tb927.10.6310	ND		ND	ND	Tb927.7.830	potential copies on Chromosome 11 and other unassigned were excluded (Tb05.5K5.110;Tb11.v5.0866;Tb11.v5.0275)
Trypanosoma brucei gambiense DAL972	Tbg972.5.6000	Tbg972.10.7690	Tbg972.10.2380	ND		ND	ND	Tbg972.7.770
Trypanosoma evansi STIB805	TevSTIB805.5.5010	TevSTIB805.10.2130	TevSTIB805.10.6660	ND		ND	ND	TevSTIB805.7.780
Trypanosoma congolense IL3000	ND	ND	ND	ND		TcIL3000.A.H_000730100	517-604	ND	3 very short sequences found which are syntenic
						TcIL3000.A.H_000730200	750-835
						TcIL3000.A.H_000729400	517-605; 681-829
Trypanosoma equiperdum OVI	TEOVI_000208100	TEOVI_000579600	TEOVI_000879500	ND	ND	ND	ND	TEOVI_000348700
Trypanosoma melophagium St. Kilda	LSM04_007000	LSM04_004426	LSM04_000915	ND	ND	ND	ND	LSM04_001141
Trypanosoma theileri isolate Edinburgh	TM35_000061530	TM35_000121300	TM35_000023190	ND	ND	ND	ND	TM35_000211740
Trypanosoma vivax Y486	TvY486_0503860	TvY486_1006270	TvY486_1001960	ND	ND	ND	ND	TvY486_0700620
Trypanosoma cruzi Dm28C2018	C4B63_128g44	ND	ND	ND		C4B63_48g105	453-828	C4B63_8g47	C4B63_58g104 and C4B63_58g105 are neighbouring genes and syntenic to TbMVP3
						C4B63_48g104	4-425		C4B63_58g64 and C4B63_58g63 are neighbouring genes and syntenic to TbMVP2
						C4B63_58g63	2-334
						C4B63_58g64	396-829
Trypanosoma cruzi CLBrener	TcCLB.510353.10	TcCLB.508951.70	TcCLB.507641.160	ND		ND	ND	ND
Trypanosoma cruzi Y6	TcYC6_0015680	TcYC6_0009720	TcYC6_0126050	ND		ND	ND	TcYC6_0057910
Leishmania donovani BPK282A1	LdBPK_050060.1	LdBPK_210260.1	LdBPK_361950.1	ND	ND	ND	ND	LdBPK_261090.1
Leishmania infantum JPCM5	LINF_050005500	LINF_210007400	LINF_360025100	ND	ND	ND	ND	LINF_260016100
Leishmania brasiliensis MHOM/Br/75/M2904	LbrM.05.0060	ND	LbrM.35.2060			LbrM.21.0270	221-834(62%)	LbrM.26.1130	LbrM.21.0270 syntenic to Leishmania MVP2
						LbrM.21.0260	2-400 (47%)
Leishmania major Friedlin	LmjF.05.0060	LmjF.21.0200	LmjF.36.1870	ND	ND	ND	ND	LmjF.26.1110
Porcisia hertigi MCOE/PA/1965/C119	JKF63_07335	JKF63_04995	JKF63_00178	ND		ND	ND	JKF63_04137	JKF63_04995 syntenic to Leishmania MVP3
Leptomonas pyrhocorris H10	LpyrH10_07_0100	LpyrH10_14_0260	LpyrH10_09_2150	ND	ND	ND	ND	LpyrH10_01_9060
Crithidia fasciculata strain Cf-Cl	CFAC1_020006700	CFAC1_260008000	CFAC1_250029000	ND		ND	ND	CFAC1_290019200
Angomonas deanei strain Cavalho ATCC PRA-265	ND	ND	ADEAN_000175900			ADEAN_000841100	377-825 (47%)	ADEAN_000326800	ADEAN_000841100 and ADEAN_000841200 are neighbouring genes and syntenic to Leishmani MVP2 and T.theileri and T.melophgium
						ADEAN_000841200	1-324(47%)	ADEAN_000326600	ADEAN_001005600 is syntenic to TbMVP1
						ADEAN_001005600		ADEAN_000326700
Paratrypanosoma confusum CUL13	PCON_0068060	PCON_0044840	PCON_0015700	ND		ND	ND	PCON_0006100
Bodo saltans lake konstanz	BSAL_36325	ND	BSAL_71795			BSAL_73780		BSAL_40670	BSAL_71795 is syntenic to TbMVP3
						BSAL_73775
Cryptobia borreli	ND	ND	ND	ND		ND	ND	ND
Neobodo designis, Strain CCAP 1951/1	CAMPEP_0174835390	CAMPEP_0174833136	CAMPEP_0174881968	ND		ND	ND	ND
	Ndes_P028899	Ndes_P019280	Ndes_P004702
Papus_ankaliazontas	Pank_P022971	Pank_P004742	Pank_P003287	ND		Pank_P009346	54-431 (45%)	Pank_P035888	Pank_P003287 and Pank_P003288 maybe divergent MVP3
	Pank_P022972	Pank_P004744	Pank_P003288	ND		Pank_P019180	580-725 (17%)		many of the sequences almost identical
						Pank_P019179	580-725 (17%)
						Pank_P019178	580-725 (17%)
						Pank_P001487	559-756 (24%)
						Pank_P034666	2-347 (25%)
						Pank_P025200	41-426 (30%)
Perkinsela sp.	ND	ND	ND	ND		ND	ND	ND
Apiculatamorpha_spiralis	Aspi_P023251	ND	Aspi_P039190	ND		Aspi_P039191	2-600 (71%)	Aspi_P010336
	Aspi_P023249					Aspi_P023252	3-548 (65%)	Asp_P010335
						Aspi_P023250	101-388 (37%)
						Aspi_P039192	602-828 (27%)
						Aspi_P023248	3-428 (32%)
Euglena longa	EL_032762	ND	ND	EL_P015354		ND	ND	(partial: EL_P034337; EL_P034337)
Euglena gracilis	EG_P002356	ND	ND	EG_P002218		ND	ND	(partial: EG_P014966; EG_P018935;P014319)
Diplonema japonicum	DJ_035093	ND	ND	DJ_P003271		DJ_016097	124-555(52%)	DJ_P011545; DJ_P014838
	DJ_035092	ND	ND	DJ_P003272		DJ_023735	94-499(42%)
						DJ_010376	550-653(12%)
						DJ_004470	44-388(37%)
Diplonema palpilatum	DP_P009580	ND	ND	DP_006421		DP_002753	140-673(50%)	(very partial DP_P021672)
				DP_P001658		DP_019274	4-393(47%)
						DP_022559	680-808 (15%)
Naegleria fowleri strain Ty	ND	ND	ND	ND		FDP41_005319	12-754(78%)	ND
						FDP41_008090	12-688(70%)
Naegleria gruberi strain NEG-M	ND	ND	ND	ND		NAEGR1_81983	265-699(51%)	ND
						NAEGR1_63766	275-511(53%)
Naegleria lovaniensis	ND	ND	ND	ND		C9374_014710	275-754(57%)	ND
						C9374_007799	12-688(70%)
S.incarcerata	ND	ND	ND	Stygiella_incarcerata_P013163 TRINITY_DN81578_c0_g1_i1.p1	5-750 (79%)	ND	ND	ND
				Stygiella_incarcerata_P011662 TRINITY_DN669_c1_g1_i1.p1	3-745 (85%)	ND
A. godoyi	ND	ND	ND	Andalucia_godoyi_P007578 ANDGO_00782.mRNA.1	2-731 (76%)	ND	ND	ND
				Andalucia_godoyi_P007579 ANDGO_00780.mRNA.1	2-743 (80%)	ND
Seculamonas sp ecuadorienseis	ND	ND	ND	ND		Seculamonas_sp_ecuadoriensis_P001301 EC814491.1.p1 GENE.EC814491.1~~EC814491.1.p1	476-652 (21%)	ND
						Seculamonas_sp_ecuadoriensis_P002739 EC817009.1.p1 GENE.EC817009.1~~EC817009.1.p1	12-428 (46%)
J. libera	ND	ND	ND	ND		Jakoba_libera_P002858 EC692960.1.p1 GENE.EC692960.1~~EC692960.1.p1	454-691 (28%)	ND
						Jakoba_libera_P002414 EC692239.1.p1 GENE.EC692239.1~~EC692239.1.p1	12-501 (46%)
J. bahamienesis	ND	ND	ND	ND		Jakoba_bahamiensis_P002483 EC686273.1.p1 GENE.EC686273.1~~EC686273.1.p1	472-627 (19%)	ND
Anaeramoeba ignava	KAJ5072182.1	ND	ND	ND		ND	ND	ND	limited support for the 8 parologs falling into the MVP1 clade
	KAJ5072166.1
	KAJ5071610.1
	KAJ5072439.1
	KAJ5073957.1
	KAJ5072278.1
	KAJ5078034.1
	KAJ5073800.1
Giardia spp.	ND	ND	ND	ND		ND		ND
Trichomonas spp.	ND	ND	ND	ND		ND		ND
Dictyostelium discoideum AX4	XP_635368.1 (DDB_G0291127 )	ND	ND	ND		XP_640422.1 (DDB_G0282033)	6-414 (49%)	XP_629304.1	The two MVP1 paralogs share 75% sequence similarity
	XP_646310.1 (DDB_G0269156 )
Mastigamoeba balamuthi	MBAL_004727	ND	ND	ND		MBAL_000468	4-393	MBAL_000310
	MBAL_014304					MBAL_014565	4-383	MBAL_003106
