# Supplementary material for: The trypanosome vault particle is composed of multiple major vault protein paralogs and harbors vault RNA
Source: J Biol Chem. 2025 Sep 11;301(10):110706. doi: 10.1016/j.jbc.2025.110706 (PMC12547018; doi:10.1016/j.jbc.2025.110706)
Supplement: Supporting Table S4 [file mmc5.xlsx]

## Sheet: 0
	Well	Fluor	Target	Content	Sample	Biological Set Name	Cq	Cq Mean	Cq Std. Dev	Starting Quantity (SQ)	Log Starting Quantity	SQ Mean	SQ Std. Dev	Set Point	Well Note
	A06	SYBR		TEP1-Clone2-non-induced RNAi			22.6035	22.6035	0				0	72
	A07	SYBR		TEP1-Clone2-induced RNAi			25.1427	25.1427	0				0	72					TEP1-Clone2-non-induced RNAi	TEP1-Clone2-induced RNAi	TEP1-Clone3-non-induced RNAi	TEP1-Clone3-induced RNAi	10	11	12
	A08	SYBR		TEP1-Clone3-non-induced RNAi			25.9001	25.9001	0				0	72			A	TEP 1	22.6035	25.1427	25.9001	21.7335
	A09	SYBR		TEP1-Clone3-induced RNAi			21.7335	21.7335	0				0	72			B	TEP 2	22.7288	25.3479	25.9119	21.7644
	B06	SYBR		TEP1-Clone2-non-induced RNAi			22.7288	22.7288	0			0	0	72			C	TEP 3	22.7167	25.2099	26.15	21.8369
	B07	SYBR		TEP1-Clone2-induced RNAi			25.3479	25.3479	0				0	72
	B08	SYBR		TEP1-Clone3-non-induced RNAi			25.9119	25.9119	0				0	72			D	GAPDH 1	15.702	18.0386	20.0006	15.4096
	B09	SYBR		TEP1-Clone3-induced RNAi			21.7644	21.7644	0				0	72			E	GAPDH 2	15.7222	17.7852	19.969	15.3506
	C06	SYBR		TEP1-Clone2-non-induced RNAi			22.7167	22.7167	0				0	72			F	GAPDH 3	15.6568	17.9006	19.9496	15.33
	C07	SYBR		TEP1-Clone2-induced RNAi			25.2099	25.2099	0			0	0	72
	C08	SYBR		TEP1-Clone3-non-induced RNAi			26.15	26.15	0			0	0	72			AVRG
	C09	SYBR		TEP1-Clone3-induced RNAi			21.8369	21.8369	0			0	0	72					22.683	25.2335	25.9873	21.7783
	D06	SYBR		GAPDH			15.702	15.702	0				0	72					0.0690956	0.104646	0.141031	0.0530331
	D07	SYBR		GAPDH			18.0386	18.0386	0				0	72
	D08	SYBR		GAPDH			20.0006	20.0006	0				0	72					15.6937	17.9081	19.9731	15.3634
	D09	SYBR		GAPDH			15.4096	15.4096	0				0	72					0.0334891	0.126859	0.0257466	0.041285
	E06	SYBR		GAPDH			15.7222	15.7222	0			0	0	72
	E07	SYBR		GAPDH			17.7852	17.7852	0				0	72			dCt		6.98934	7.32543	6.01427	6.41487
	E08	SYBR		GAPDH			19.969	19.969	0				0	72					0.102585	0.231505	0.166778	0.0943181
	E09	SYBR		GAPDH			15.3506	15.3506	0				0	72			ddCt		-0.336091		-0.400607
	F06	SYBR		GAPDH			15.6568	15.6568	0				0	72					0.33409		0.261096
	F07	SYBR		GAPDH			17.9006	17.9006	0			0	0	72			2^ddCt		1.26233		1.32006
	F08	SYBR		GAPDH			19.9496	19.9496	0			0	0	72
	F09	SYBR		GAPDH			15.33	15.33	0			0	0	72
	F10												0	72			ddCt		0.336091		0.400607
	F11												0	72					0.33409		0.261096
	F12												0	72
	G01												0	72			2^-ddCt		0.792185		0.757539
	G02											0	0	72					0.0778298		0.0725011
	G03												0	72
	G04												0	72
	G05												0	72
	G06												0	72
	G07
	G08
	G09
	G10
	G11
	G12
	H01
	H02
	H03
	H04
	H05
	H06
	H07
	H08
	H09
	H10
	H11
	H12
	A01
	A02
	A03
	A04
	A05
	A06
	A07											0	0	72
	A08											0	0	72
	A09											0	0	72
	A10												0	72
	A11												0	72
	A12												0	72
	B01												0	72
	B02											0	0	72
	B03												0	72
	B04												0	72
	B05												0	72
	B06												0	72
	B07											0	0	72
	B08											0	0	72
	B09											0	0	72
	B10											0	0	72
	B11											0	0	72
	B12											0	0	72
	C01											0	0	72
	C02											0	0	72
	C03											0	0	72
	C04											0	0	72
	C05											0	0	72
	C06											0	0	72
	C07											0	0	72
	C08											0	0	72
	C09											0	0	72
	C10											0	0	72
	C11											0	0	72
	C12											0	0	72
	D01											0	0	72
	D02											0	0	72
	D03											0	0	72
	D04											0	0	72
	D05											0	0	72
	D06											0	0	72
	D07											0	0	72
	D08											0	0	72
	D09											0	0	72
	D10											0	0	72
	D11											0	0	72
	D12											0	0	72
	E01											0	0	72
	E02											0	0	72
	E03											0	0	72
	E04												0	72
	E05												0	72
	E06											0	0	72
	E07											0	0	72
	E08											0	0	72
	E09											0	0	72
	E10											0	0	72
	E11												0	72
	E12												0	72
	F01											0	0	72
	F02											0	0	72
	F03											0	0	72
	F04											0	0	72
	F05											0	0	72
	F06											0	0	72
	F07											0	0	72
	F08											0	0	72
	F09											0	0	72
	F10											0	0	72
	F11												0	72
	F12											0	0	72
	G01											0	0	72
	G02											0	0	72
	G03												0	72
	G04											0	0	72
	G05											0	0	72
	G06												0	72
	G07											0	0	72
	G08											0	0	72
	G09											0	0	72
	G10											0	0	72
	G11												0	72
	G12											0	0	72
	H01											0	0	72
	H02											0	0	72
	H03											0	0	72
	H04												0	72
	H05											0	0	72
	H06											0	0	72
	H07											0	0	72
	H08											0	0	72
	H09											0	0	72
	H10											0	0	72
	H11											0	0	72
	H12												0	72
													0	72
												0	0	72
												0	0	72
												0	0	72
												0	0	72
												0	0	72
												0	0	72
												0	0	72
												0	0	72
												0	0	72
													0	72
													0	72
													0	72
												0	0	72
												0	0	72
												0	0	72
												0	0	72
												0	0	72
												0	0	72
												0	0	72
												0	0	72
												0	0	72
												0	0	72
												0	0	72
												0	0	72
												0	0	72
												0	0	72
												0	0	72
												0	0	72
												0	0	72
												0	0	72
												0	0	72
												0	0	72
												0	0	72
												0	0	72
												0	0	72
												0	0	72
												0	0	72
												0	0	72
												0	0	72
												0	0	72
												0	0	72
												0	0	72
												0	0	72
													0	72

## Sheet: Run Information
File Name	admin_2025-07-23 13-16-58_CT019527.pcrd
Created By User	admin
Notes
ID
Run Started	07/23/2025 11:17:05 UTC
Run Ended	07/23/2025 13:14:09 UTC
Sample Vol	25
Lid Temp	105
Protocol File Name	farnaz.prcl
Plate Setup File Name	QuickPlate_96 wells_All Channels.pltd
Base Serial Number	CT019527
Optical Head Serial Number	785BR13724
CFX Manager Version	3.1.1517.0823.
